# Supplementary material for: An exploration of differences in the scaling of life history traits with body mass within reptiles and between amniotes
Source: Ecol Evol. 2018 May 2;8(11):5480–94. doi: 10.1002/ece3.4069 (PMC6010814; doi:10.1002/ece3.4069)
Supplement: Supplementary file 3 [file ECE3-8-5480-s003.txt]

((Sphenodon_punctatus:1,(((Dibamus_bourreti:1,(Dibamus_greeri:1,Dibamus_montanus:1):1):1,(Anelytropsis_papillosus:1,(Dibamus_tiomanensis:1,(Dibamus_novaeguineae:1,(Dibamus_celebensis:1,Dibamus_seramensis:1):1):1):1):1):1,(((((((Phyllurus_kabikabi:1,(Phyllurus_amnicola:1,Phyllurus_platurus:1):1):1,((Saltuarius_salebrosus:1,Saltuarius_cornutus:1):1,(Saltuarius_wyberba:1,(Saltuarius_kateae:1,(Saltuarius_moritzi:1,Saltuarius_swaini:1):1):1):1):1):1,(Orraya_occultus:1,(Carphodactylus_laevis:1,(Underwoodisaurus_sphyrurus:1,(Underwoodisaurus_milii:1,(Nephrurus_wheeleri:1,((Nephrurus_asper:1,(Nephrurus_sheai:1,Nephrurus_amyae:1):1):1,(Nephrurus_levis:1,(Nephrurus_stellatus:1,(Nephrurus_vertebralis:1,(Nephrurus_deleani:1,Nephrurus_laevissimus:1):1):1):1):1):1):1):1):1):1):1):1,(((Delma_australis:1,Delma_torquata:1):1,((Delma_concinna:1,Delma_labialis:1):1,((Delma_borea:1,(Delma_tincta:1,Delma_pax:1):1):1,((Delma_mitella:1,(Delma_impar:1,Delma_molleri:1):1):1,((Delma_butleri:1,Delma_nasuta:1):1,(Delma_inornata:1,(Delma_grayii:1,Delma_fraseri:1):1):1):1):1):1):1):1,((Ophidiocephalus_taeniatus:1,(Lialis_jicari:1,Lialis_burtonis:1):1):1,(Pletholax_gracilis:1,((Paradelma_orientalis:1,(Pygopus_lepidopodus:1,Pygopus_nigriceps:1):1):1,((Aprasia_picturata:1,(Aprasia_pulchella:1,(Aprasia_fusca:1,(Aprasia_repens:1,Aprasia_smithi:1):1):1):1):1,(Aprasia_aurita:1,((Aprasia_pseudopulchella:1,Aprasia_parapulchella:1):1,(Aprasia_inaurita:1,Aprasia_striolata:1):1):1):1):1):1):1):1):1):1,((Pseudothecadactylus_lindneri:1,(Rhacodactylus_trachyrhynchus:1,(Oedodera_marmorata:1,((Dierogekko_poumensis:1,((Dierogekko_inexpectatus:1,(Dierogekko_nehoueensis:1,Dierogekko_validiclavis:1):1):1,(Dierogekko_insularis:1,(Dierogekko_koniambo:1,(Dierogekko_kaalaensis:1,Dierogekko_thomaswhitei:1):1):1):1):1):1,((Bavayia_pulchella:1,(Bavayia_geitaina:1,Bavayia_sauvagii:1):1):1,(((Bavayia_madjo:1,Rhacodactylus_leachianus:1):1,(Bavayia_ornata:1,(Bavayia_goroensis:1,(Bavayia_cyclura:1,Bavayia_montana:1):1):1):1):1,(Rhacodactylus_auriculatus:1,((Rhacodactylus_sarasinorum:1,Rhacodactylus_ciliatus:1):1,((Eurydactylodes_symmetricus:1,Rhacodactylus_chahoua:1):1,(Eurydactylodes_occidentalis:1,(Eurydactylodes_agricolae:1,Eurydactylodes_vieillardi:1):1):1):1):1):1):1):1):1):1):1):1,(Crenadactylus_ocellatus:1,(((Hoplodactylus_duvaucelii:1,(Hoplodactylus_chrysosireticus:1,Hoplodactylus_maculatus:1):1):1,((Hoplodactylus_stephensi:1,Hoplodactylus_pacificus:1):1,(((Hoplodactylus_cryptozoicus:1,Hoplodactylus_nebulosus:1):1,(Hoplodactylus_granulatus:1,Hoplodactylus_kahutarae:1):1):1,(Hoplodactylus_rakiurae:1,(Naultinus_gemmeus:1,((Naultinus_elegans:1,Naultinus_grayii:1):1,((Naultinus_tuberculatus:1,Naultinus_stellatus:1):1,(Naultinus_manukanus:1,(Naultinus_poecilochlorus:1,Naultinus_rudis:1):1):1):1):1):1):1):1):1):1,(((Strophurus_taenicauda:1,Oedura_robusta:1):1,(Oedura_lesueurii:1,(Oedura_rhombifer:1,Oedura_obscura:1):1):1):1,(Oedura_reticulata:1,(((((Oedura_gemmata:1,Oedura_marmorata:1):1,(Oedura_filicipoda:1,Oedura_gracilis:1):1):1,((Oedura_castelnaui:1,Oedura_coggeri:1):1,(Oedura_tryoni:1,Oedura_monilis:1):1):1):1,(Strophurus_mcmillani:1,(Strophurus_taeniatus:1,((Strophurus_elderi:1,Strophurus_jeanae:1):1,((Strophurus_strophurus:1,Strophurus_assimilis:1):1,(Strophurus_krisalys:1,((Strophurus_ciliaris:1,Strophurus_wellingtonae:1):1,(Strophurus_williamsi:1,(Strophurus_intermedius:1,(Strophurus_rankini:1,Strophurus_spinigerus:1):1):1):1):1):1):1):1):1):1):1,((Rhynchoedura_ornata:1,(Lucasium_byrnei:1,((Lucasium_alboguttatum:1,(Lucasium_maini:1,Lucasium_damaeum:1):1):1,((Lucasium_immaculatum:1,Lucasium_steindachneri:1):1,(Lucasium_wombeyi:1,(Lucasium_stenodactylum:1,Lucasium_squarrosum:1):1):1):1):1):1):1,((Diplodactylus_granariensis:1,(Diplodactylus_fulleri:1,(Diplodactylus_vittatus:1,(Diplodactylus_galeatus:1,Diplodactylus_tessellatus:1):1):1):1):1,((Diplodactylus_ornatus:1,Diplodactylus_polyophthalmus:1):1,(Diplodactylus_conspicillatus:1,((Diplodactylus_mitchelli:1,Diplodactylus_capensis:1):1,(Diplodactylus_savagei:1,(Diplodactylus_klugei:1,Diplodactylus_pulcher:1):1):1):1):1):1):1):1):1):1):1):1):1):1):1,(((Aeluroscalabotes_felinus:1,((Coleonyx_elegans:1,Coleonyx_mitratus:1):1,(Coleonyx_variegatus:1,Coleonyx_brevis:1):1):1):1,((Goniurosaurus_kuroiwae:1,(Goniurosaurus_lichtenfelderi:1,(Goniurosaurus_catbaensis:1,(Goniurosaurus_araneus:1,Goniurosaurus_luii:1):1):1):1):1,((Eublepharis_turcmenicus:1,Eublepharis_macularius:1):1,(Holodactylus_africanus:1,(Hemitheconyx_taylori:1,Hemitheconyx_caudicinctus:1):1):1):1):1):1,((((((Quedenfeldtia_moerens:1,Quedenfeldtia_trachyblepharus:1):1,(Aristelliger_lar:1,(Aristelliger_georgeensis:1,Aristelliger_praesignis:1):1):1):1,((Euleptes_europaea:1,Saurodactylus_fasciatus:1):1,(Teratoscincus_microlepis:1,(Teratoscincus_scincus:1,(Teratoscincus_roborowskii:1,Teratoscincus_przewalskii:1):1):1):1):1):1,(Pristurus_celerrimus:1,(Pristurus_insignis:1,((Pristurus_guichardi:1,Pristurus_sokotranus:1):1,((Pristurus_abdelkuri:1,(Pristurus_rupestris:1,Pristurus_flavipunctatus:1):1):1,(Pristurus_minimus:1,(Pristurus_carteri:1,(Pristurus_somalicus:1,Pristurus_crucifer:1):1):1):1):1):1):1):1):1,(Saurodactylus_mauritanicus:1,(Coleodactylus_amazonicus:1,(((Lepidoblepharis_festae:1,Lepidoblepharis_xanthostigma:1):1,((Gonatodes_caudiscutatus:1,Gonatodes_eladioi:1):1,((Gonatodes_daudini:1,(Gonatodes_albogularis:1,(Gonatodes_vittatus:1,Gonatodes_petersi:1):1):1):1,((Gonatodes_infernalis:1,(Gonatodes_hasemani:1,(Gonatodes_annularis:1,(Gonatodes_alexandermendesi:1,Gonatodes_superciliaris:1):1):1):1):1,((Gonatodes_purpurogularis:1,(Gonatodes_falconensis:1,Gonatodes_taniae:1):1):1,((Gonatodes_seigliei:1,(Gonatodes_ocellatus:1,Gonatodes_ceciliae:1):1):1,(Gonatodes_humeralis:1,(Gonatodes_concinnatus:1,Gonatodes_antillensis:1):1):1):1):1):1):1):1):1,((Coleodactylus_septentrionalis:1,(Coleodactylus_brachystoma:1,(Coleodactylus_natalensis:1,Coleodactylus_meridionalis:1):1):1):1,((Pseudogonatodes_manessi:1,(Pseudogonatodes_guianensis:1,Pseudogonatodes_lunulatus:1):1):1,(((Sphaerodactylus_sputator:1,Sphaerodactylus_fantasticus:1):1,((Sphaerodactylus_sabanus:1,Sphaerodactylus_elegantulus:1):1,(Sphaerodactylus_parvus:1,(Sphaerodactylus_microlepis:1,(Sphaerodactylus_kirbyi:1,Sphaerodactylus_vincenti:1):1):1):1):1):1,(Sphaerodactylus_schwartzi:1,(((Sphaerodactylus_oliveri:1,Sphaerodactylus_richardi:1):1,(Sphaerodactylus_cricoderus:1,Sphaerodactylus_ramsdeni:1):1):1,((Sphaerodactylus_glaucus:1,Sphaerodactylus_molei:1):1,(Sphaerodactylus_thompsoni:1,((Sphaerodactylus_cinereus:1,(Sphaerodactylus_torrei:1,(Sphaerodactylus_nigropunctatus:1,Sphaerodactylus_intermedius:1):1):1):1,(Sphaerodactylus_copei:1,((Sphaerodactylus_elegans:1,Sphaerodactylus_leucaster:1):1,(Sphaerodactylus_shrevei:1,((Sphaerodactylus_darlingtoni:1,Sphaerodactylus_cryphius:1):1,((Sphaerodactylus_altavelensis:1,Sphaerodactylus_notatus:1):1,((Sphaerodactylus_argus:1,Sphaerodactylus_roosevelti:1):1,(Sphaerodactylus_macrolepis:1,(Sphaerodactylus_armstrongi:1,(Sphaerodactylus_townsendi:1,((Sphaerodactylus_semasiops:1,Sphaerodactylus_goniorhynchus:1):1,(Sphaerodactylus_klauberi:1,(Sphaerodactylus_gaigeae:1,(Sphaerodactylus_nicholsi:1,Sphaerodactylus_ocoae:1):1):1):1):1):1):1):1):1):1):1):1):1):1):1):1):1):1):1):1):1):1):1):1):1):1,((((Thecadactylus_rapicauda:1,Thecadactylus_solimoensis:1):1,((Asaccus_platyrhynchus:1,Haemodracon_riebeckii:1):1,(Ptyodactylus_ragazzii:1,(Ptyodactylus_oudrii:1,(Ptyodactylus_guttatus:1,Ptyodactylus_hasselquistii:1):1):1):1):1):1,((Homonota_gaudichaudii:1,((Homonota_fasciata:1,((Homonota_andicola:1,Homonota_darwinii:1):1,(Homonota_borellii:1,Homonota_underwoodi:1):1):1):1,(Phyllodactylus_wirshingi:1,(Phyllodactylus_reissii:1,(Phyllodactylus_tuberculosus:1,((Phyllodactylus_bordai:1,Phyllodactylus_lanei:1):1,((Phyllodactylus_xanti:1,(Phyllodactylus_unctus:1,(Phyllodactylus_nocticolus:1,Phyllodactylus_bugastrolepis:1):1):1):1,(Phyllodactylus_paucituberculatus:1,(Phyllodactylus_delcampoi:1,(Phyllodactylus_duellmani:1,(Phyllodactylus_homolepidurus:1,Phyllodactylus_davisi:1):1):1):1):1):1):1):1):1):1):1):1,((Phyllopezus_periosus:1,(Phyllopezus_pollicaris:1,(Phyllopezus_maranjonensis:1,Bogertia_lutzae:1):1):1):1,(Tarentola_americana:1,(((Tarentola_deserti:1,Tarentola_boehmei:1):1,((Tarentola_mindiae:1,Tarentola_neglecta:1):1,(Tarentola_angustimentalis:1,Tarentola_mauritanica:1):1):1):1,(Tarentola_boettgeri:1,((Tarentola_annularis:1,Tarentola_ephippiata:1):1,(Tarentola_gomerensis:1,(Tarentola_delalandii:1,(Geckonia_chazaliae:1,(Tarentola_darwini:1,(Tarentola_rudis:1,(Tarentola_gigas:1,Tarentola_caboverdianus:1):1):1):1):1):1):1):1):1):1):1):1):1):1,((((((Lepidodactylus_novaeguineae:1,(Pseudogekko_compressicorpus:1,Pseudogekko_smaragdinus:1):1):1,((Luperosaurus_joloensis:1,(Lepidodactylus_moestus:1,Lepidodactylus_lugubris:1):1):1,(Lepidodactylus_orientalis:1,(Luperosaurus_cumingii:1,Luperosaurus_macgregori:1):1):1):1):1,((Gekko_gecko:1,Gekko_smithii:1):1,((Gekko_chinensis:1,(Gekko_japonicus:1,(Gekko_hokouensis:1,(Gekko_swinhonis:1,Gekko_auriverrucosus:1):1):1):1):1,((Gekko_athymus:1,((Gekko_mindorensis:1,Gekko_monarchus:1):1,(Gekko_romblon:1,(Gekko_porosus:1,Gekko_crombota:1):1):1):1):1,((Ptychozoon_rhacophorus:1,(Ptychozoon_lionotum:1,Ptychozoon_kuhli:1):1):1,((Gekko_vittatus:1,Luperosaurus_iskandari:1):1,(Gekko_petricolus:1,(Gekko_grossmanni:1,Gekko_badenii:1):1):1):1):1):1):1):1):1,((((Heteronotia_planiceps:1,(Heteronotia_spelea:1,Heteronotia_binoei:1):1):1,(Dixonius_melanostictus:1,(Dixonius_siamensis:1,Dixonius_vietnamensis:1):1):1):1,(Nactus_acutus:1,(Nactus_eboracensis:1,(Nactus_vankampeni:1,((Nactus_pelagicus:1,Nactus_multicarinatus:1):1,(Nactus_cheverti:1,Nactus_galgajuga:1):1):1):1):1):1):1,((Hemiphyllodactylus_typus:1,(Hemiphyllodactylus_aurantiacus:1,Hemiphyllodactylus_yunnanensis:1):1):1,((Gehyra_mutilata:1,Gehyra_fehlmanni:1):1,((Gehyra_lacerata:1,(Gehyra_brevipalmata:1,((Gehyra_oceanica:1,Gehyra_marginata:1):1,(Gehyra_barea:1,Gehyra_baliola:1):1):1):1):1,(Gehyra_membranacruralis:1,((Gehyra_xenopus:1,(Gehyra_nana:1,((Gehyra_variegata:1,Gehyra_purpurascens:1):1,(Gehyra_punctata:1,(Gehyra_pilbara:1,(Gehyra_minuta:1,Gehyra_montium:1):1):1):1):1):1):1,((Gehyra_catenata:1,Gehyra_dubia:1):1,(Gehyra_pamela:1,(Gehyra_borroloola:1,(Gehyra_robusta:1,(Gehyra_koira:1,(Gehyra_australis:1,Gehyra_occidentalis:1):1):1):1):1):1):1):1):1):1):1):1):1):1,(Alsophylax_pipiens:1,((Tropiocolotes_helenae:1,(Cnemaspis_kendallii:1,Cnemaspis_limi:1):1):1,((((Cyrtopodion_russowii:1,Cyrtopodion_spinicaudum:1):1,(Stenodactylus_khobarensis:1,(Tropiocolotes_tripolitanus:1,(Stenodactylus_arabicus:1,(Stenodactylus_petrii:1,((Stenodactylus_sthenodactylus:1,Stenodactylus_yemenensis:1):1,(Stenodactylus_doriae:1,Stenodactylus_leptocosymbotus:1):1):1):1):1):1):1):1,((Cyrtopodion_kotschyi:1,(Cyrtopodion_sagittiferum:1,(Carinatogecko_heteropholis:1,Cyrtopodion_heterocercum:1):1):1):1,((Bunopus_tuberculatus:1,(Bunopus_crassicauda:1,Crossobamon_orientalis:1):1):1,(Agamura_persica:1,((Cyrtopodion_scabrum:1,Cyrtopodion_sistanensis:1):1,((Cyrtopodion_gastrophole:1,Cyrtopodion_agamuroides:1):1,(Cyrtopodion_caspium:1,Cyrtopodion_longipes:1):1):1):1):1):1):1):1,((Cyrtodactylus_oldhami:1,(Cyrtodactylus_ayeyarwadyensis:1,((Cyrtodactylus_jarujini:1,Cyrtodactylus_angularis:1):1,((Geckoella_triedrus:1,(Cyrtodactylus_marmoratus:1,((Cyrtodactylus_consobrinus:1,Cyrtodactylus_irregularis:1):1,(Cyrtodactylus_annulatus:1,(Cyrtodactylus_agusanensis:1,Cyrtodactylus_philippinicus:1):1):1):1):1):1,(Cyrtodactylus_intermedius:1,(Cyrtodactylus_pulchellus:1,(((Cyrtodactylus_tuberculatus:1,Cyrtodactylus_novaeguineae:1):1,(Cyrtodactylus_loriae:1,Cyrtodactylus_sermowaiensis:1):1):1,((Cyrtodactylus_robustus:1,Cyrtodactylus_klugei:1):1,(Cyrtodactylus_tripartitus:1,(Cyrtodactylus_louisiadensis:1,Cyrtodactylus_epiroticus:1):1):1):1):1):1):1):1):1):1):1,((Hemidactylus_bowringii:1,(Hemidactylus_garnotii:1,(Hemidactylus_platyurus:1,Hemidactylus_karenorum:1):1):1):1,((Hemidactylus_fasciatus:1,(((Hemidactylus_giganteus:1,Hemidactylus_aaronbaueri:1):1,(Hemidactylus_depressus:1,(Hemidactylus_triedrus:1,(Hemidactylus_maculatus:1,Hemidactylus_prashadi:1):1):1):1):1,((Hemidactylus_flaviviridis:1,Hemidactylus_leschenaultii:1):1,(Hemidactylus_frenatus:1,(Hemidactylus_brookii:1,(Hemidactylus_sataraensis:1,(Teratolepis_fasciata:1,(Hemidactylus_albofasciatus:1,(Hemidactylus_gracilis:1,Hemidactylus_reticulatus:1):1):1):1):1):1):1):1):1):1,(((Hemidactylus_haitianus:1,Hemidactylus_angulatus:1):1,((Hemidactylus_mercatorius:1,Hemidactylus_mabouia:1):1,((Hemidactylus_platycephalus:1,Hemidactylus_longicephalus:1):1,((Hemidactylus_brasilianus:1,Hemidactylus_greefii:1):1,(Hemidactylus_bouvieri:1,(Hemidactylus_agrius:1,Hemidactylus_palaichthus:1):1):1):1):1):1):1,((Hemidactylus_modestus:1,(Hemidactylus_foudaii:1,Hemidactylus_citernii:1):1):1,((Hemidactylus_pumilio:1,(Hemidactylus_granti:1,Hemidactylus_dracaenacolus:1):1):1,(Hemidactylus_persicus:1,((Hemidactylus_robustus:1,Hemidactylus_yerburyi:1):1,((Hemidactylus_turcicus:1,(Hemidactylus_mindiae:1,Hemidactylus_lemurinus:1):1):1,(Hemidactylus_macropholis:1,(Hemidactylus_oxyrhinus:1,(Hemidactylus_homoeolepis:1,Hemidactylus_forbesii:1):1):1):1):1):1):1):1):1):1):1):1):1):1):1):1):1,(Perochirus_ateles:1,(((Urocotyledon_inexpectata:1,(Ebenavia_inunguis:1,((Paroedura_masobe:1,(Paroedura_gracilis:1,(Paroedura_homalorhina:1,(Paroedura_karstophila:1,Paroedura_oviceps:1):1):1):1):1,((Paroedura_lohatsara:1,(Paroedura_sanctijohannis:1,Paroedura_stumpffi:1):1):1,((Paroedura_androyensis:1,Paroedura_picta:1):1,(Paroedura_vazimba:1,(Paroedura_bastardi:1,Paroedura_tanjaka:1):1):1):1):1):1):1):1,((Ailuronyx_tachyscopaeus:1,(Ailuronyx_trachygaster:1,Ailuronyx_seychellensis:1):1):1,((Calodactylodes_aureus:1,Calodactylodes_illingworthorum:1):1,((Narudasia_festiva:1,Ptenopus_carpi:1):1,((Cnemaspis_uzungwae:1,(Cnemaspis_africana:1,Cnemaspis_dickersoni:1):1):1,((Uroplatus_malahelo:1,Uroplatus_guentheri:1):1,(Uroplatus_malama:1,((Uroplatus_phantasticus:1,Uroplatus_ebenaui:1):1,((Uroplatus_pietschmanni:1,Uroplatus_alluaudi:1):1,(Uroplatus_lineatus:1,((Uroplatus_fimbriatus:1,Uroplatus_giganteus:1):1,(Uroplatus_henkeli:1,Uroplatus_sikorae:1):1):1):1):1):1):1):1):1):1):1):1):1,(((Paragehyra_gabriellae:1,((Matoatoa_brevipes:1,(Afroedura_pondolia:1,Afrogecko_porphyreus:1):1):1,(Christinus_marmoratus:1,(Cryptactites_peringueyi:1,Afrogecko_swartbergensis:1):1):1):1):1,((Afroedura_karroica:1,((Geckolepis_maculata:1,Geckolepis_typica:1):1,((Blaesodactylus_boivini:1,(Blaesodactylus_sakalava:1,Blaesodactylus_antongilensis:1):1):1,(Homopholis_fasciata:1,(Homopholis_mulleri:1,Homopholis_walbergii:1):1):1):1):1):1,(Goggia_lineata:1,(((Rhoptropus_bradfieldi:1,Rhoptropus_afer:1):1,(Rhoptropus_boultoni:1,(Rhoptropus_barnardi:1,Rhoptropus_biporosus:1):1):1):1,((Elasmodactylus_tuberculosus:1,Elasmodactylus_tetensis:1):1,((Chondrodactylus_angulifer:1,((Chondrodactylus_bibronii:1,Chondrodactylus_fitzsimonsi:1):1,(Chondrodactylus_turneri:1,Pachydactylus_laevigatus:1):1):1):1,(Pachydactylus_robertsi:1,((Colopus_kochii:1,Colopus_wahlbergii:1):1,(((Pachydactylus_haackei:1,(Pachydactylus_namaquensis:1,Pachydactylus_kladaroderma:1):1):1,(((Pachydactylus_caraculicus:1,Pachydactylus_bicolor:1):1,(Pachydactylus_sansteynae:1,(Pachydactylus_punctatus:1,Pachydactylus_scherzi:1):1):1):1,((Pachydactylus_parascutatus:1,Pachydactylus_scutatus:1):1,(Pachydactylus_reconditus:1,(Pachydactylus_oreophilus:1,Pachydactylus_gaiasensis:1):1):1):1):1):1,((Pachydactylus_rugosus:1,((Pachydactylus_barnardi:1,Pachydactylus_formosus:1):1,(Pachydactylus_labialis:1,(Pachydactylus_geitje:1,(Pachydactylus_oculatus:1,Pachydactylus_maculatus:1):1):1):1):1):1,((Pachydactylus_mariquensis:1,((Pachydactylus_austeni:1,(Pachydactylus_vanzyli:1,Pachydactylus_rangei:1):1):1,(Pachydactylus_montanus:1,((Pachydactylus_oshaughnessyi:1,Pachydactylus_tigrinus:1):1,(Pachydactylus_capensis:1,(Pachydactylus_affinis:1,Pachydactylus_vansoni:1):1):1):1):1):1):1,(Pachydactylus_purcelli:1,((Pachydactylus_waterbergensis:1,(Pachydactylus_fasciatus:1,Pachydactylus_tsodiloensis:1):1):1,((Pachydactylus_weberi:1,(Pachydactylus_mclachlani:1,Pachydactylus_monicae:1):1):1,(Pachydactylus_carinatus:1,(Pachydactylus_serval:1,Pachydactylus_griffini:1):1):1):1):1):1):1):1):1):1):1):1):1):1):1):1):1,((Cnemaspis_podihuna:1,(Cnemaspis_tropidogaster:1,Cnemaspis_kandiana:1):1):1,((Phelsuma_ocellata:1,((Lygodactylus_expectatus:1,(Lygodactylus_rarus:1,(Lygodactylus_madagascariensis:1,(Lygodactylus_guibei:1,Lygodactylus_miops:1):1):1):1):1,((Lygodactylus_tolampyae:1,((Lygodactylus_verticillatus:1,Lygodactylus_heterurus:1):1,(Lygodactylus_blancae:1,(Lygodactylus_pauliani:1,Lygodactylus_arnoulti:1):1):1):1):1,((Lygodactylus_gravis:1,((Lygodactylus_lawrencei:1,(Lygodactylus_stevensoni:1,(Lygodactylus_bradfieldi:1,Lygodactylus_capensis:1):1):1):1,(Lygodactylus_montanus:1,(Lygodactylus_tuberosus:1,(Lygodactylus_pictus:1,Lygodactylus_mirabilis:1):1):1):1):1):1,(Lygodactylus_klugei:1,((Lygodactylus_thomensis:1,Lygodactylus_conraui:1):1,(Lygodactylus_angularis:1,(Lygodactylus_gutturalis:1,(Lygodactylus_chobiensis:1,(Lygodactylus_williamsi:1,((Lygodactylus_keniensis:1,Lygodactylus_kimhowelli:1):1,(Lygodactylus_luteopicturatus:1,Lygodactylus_picturatus:1):1):1):1):1):1):1):1):1):1):1):1):1,(((Phelsuma_vanheygeni:1,(Phelsuma_sundbergi:1,Phelsuma_astriata:1):1):1,(Phelsuma_guttata:1,(Phelsuma_madagascariensis:1,(Phelsuma_abbotti:1,(Phelsuma_seippi:1,Phelsuma_parkeri:1):1):1):1):1):1,((Phelsuma_pronki:1,Phelsuma_barbouri:1):1,(((Phelsuma_mutabilis:1,Phelsuma_breviceps:1):1,((Phelsuma_standingi:1,Phelsuma_andamanense:1):1,((Phelsuma_gigas:1,Phelsuma_edwardnewtoni:1):1,(Phelsuma_guentheri:1,((Phelsuma_cepediana:1,Phelsuma_borbonica:1):1,(Phelsuma_guimbeaui:1,(Phelsuma_inexpectata:1,Phelsuma_ornata:1):1):1):1):1):1):1):1,(((Phelsuma_modesta:1,Phelsuma_nigristriata:1):1,((Phelsuma_ravenala:1,Phelsuma_dubia:1):1,(Phelsuma_flavigularis:1,(Phelsuma_hielscheri:1,(Phelsuma_malamakibo:1,Phelsuma_berghofi:1):1):1):1):1):1,(Phelsuma_serraticauda:1,((Phelsuma_robertmertensi:1,Phelsuma_laticauda:1):1,(Phelsuma_klemmeri:1,((Phelsuma_quadriocellata:1,Phelsuma_antanosy:1):1,(Phelsuma_pusilla:1,(Phelsuma_comorensis:1,(Phelsuma_kely:1,Phelsuma_lineata:1):1):1):1):1):1):1):1):1):1):1):1):1):1):1):1):1):1):1):1):1):1,((((Cricosaura_typica:1,(((Xantusia_henshawi:1,Xantusia_gracilis:1):1,((Xantusia_sanchezi:1,Xantusia_bolsonae:1):1,(Xantusia_riversiana:1,((Xantusia_wigginsi:1,Xantusia_bezyi:1):1,(Xantusia_vigilis:1,Xantusia_arizonae:1):1):1):1):1):1,(Lepidophyma_mayae:1,((Lepidophyma_tuxtlae:1,(Lepidophyma_lipetzi:1,(Lepidophyma_reticulatum:1,Lepidophyma_flavimaculatum:1):1):1):1,(Lepidophyma_pajapanensis:1,((Lepidophyma_occulor:1,(Lepidophyma_sylvaticum:1,Lepidophyma_micropholis:1):1):1,(Lepidophyma_gaigeae:1,((Lepidophyma_smithii:1,Lepidophyma_lineri:1):1,(Lepidophyma_cuicateca:1,(Lepidophyma_lowei:1,(Lepidophyma_dontomasi:1,Lepidophyma_radula:1):1):1):1):1):1):1):1):1):1):1):1,(((Gerrhosaurus_major:1,((Cordylosaurus_subtessellatus:1,(Tetradactylus_seps:1,(Tetradactylus_tetradactylus:1,Tetradactylus_africanus:1):1):1):1,(Gerrhosaurus_validus:1,((Gerrhosaurus_typicus:1,Gerrhosaurus_skoogi:1):1,(Gerrhosaurus_nigrolineatus:1,(Gerrhosaurus_flavigularis:1,Gerrhosaurus_multilineatus:1):1):1):1):1):1):1,((Tracheloptychus_petersi:1,Tracheloptychus_madagascariensis:1):1,((Zonosaurus_madagascariensis:1,Zonosaurus_haraldmeieri:1):1,(((Zonosaurus_karsteni:1,(Zonosaurus_laticaudatus:1,Zonosaurus_anelanelany:1):1):1,(Zonosaurus_ornatus:1,(Zonosaurus_quadrilineatus:1,Zonosaurus_trilineatus:1):1):1):1,(Zonosaurus_boettgeri:1,(Zonosaurus_tsingy:1,(Zonosaurus_brygooi:1,((Zonosaurus_rufipes:1,Zonosaurus_aeneus:1):1,(Zonosaurus_bemaraha:1,Zonosaurus_subunicolor:1):1):1):1):1):1):1):1):1):1,((Platysaurus_pungweensis:1,(Platysaurus_mitchelli:1,((Platysaurus_capensis:1,Platysaurus_broadleyi:1):1,(Platysaurus_intermedius:1,(Platysaurus_monotropis:1,Platysaurus_minor:1):1):1):1):1):1,((Cordylus_cataphractus:1,(Cordylus_polyzonus:1,Cordylus_jordani:1):1):1,(((Cordylus_pustulatus:1,Cordylus_campbelli:1):1,(Cordylus_namaquensis:1,(Cordylus_peersi:1,Cordylus_lawrenci:1):1):1):1,(((Cordylus_giganteus:1,Cordylus_warreni:1):1,((Chamaesaura_anguina:1,Chamaesaura_aenea:1):1,(Cordylus_langi:1,(Cordylus_microlepidotus:1,(Cordylus_melanotus:1,Cordylus_spinosus:1):1):1):1):1):1,((Cordylus_coeruleopunctatus:1,(Cordylus_capensis:1,Cordylus_nebulosus:1):1):1,(((Cordylus_meculae:1,Cordylus_tropidosternum:1):1,(Cordylus_vittifer:1,((Cordylus_rhodesianus:1,Cordylus_jonesii:1):1,(Cordylus_beraduccii:1,Cordylus_ukingensis:1):1):1):1):1,((Cordylus_macropholis:1,(Cordylus_imkeae:1,(Cordylus_minor:1,Cordylus_aridus:1):1):1):1,((Cordylus_mclachlani:1,Cordylus_niger:1):1,(Cordylus_oelofseni:1,(Cordylus_cordylus:1,Cordylus_tasmani:1):1):1):1):1):1):1):1):1):1):1):1):1,((((Typhlosaurus_meyeri:1,Typhlosaurus_braini:1):1,(Typhlosaurus_caecus:1,(Typhlosaurus_lomiae:1,Typhlosaurus_vermis:1):1):1):1,(Typhlosaurus_gariepensis:1,((Microacontias_litoralis:1,Microacontias_lineatus:1):1,(Typhlosaurus_lineatus:1,(Acontias_meleagris:1,((Acontophiops_lineatus:1,Acontias_percivali:1):1,(Acontias_breviceps:1,(Acontias_gracilicauda:1,(Acontias_poecilus:1,Acontias_plumbeus:1):1):1):1):1):1):1):1):1):1,(((((Ophiomorus_latastii:1,Ophiomorus_punctatissimus:1):1,(Mesoscincus_managuae:1,Mesoscincus_schwartzei:1):1):1,((Brachymeles_apus:1,(Davewakeum_miriamae:1,((Brachymeles_bonitae:1,Brachymeles_tridactylus:1):1,((Brachymeles_minimus:1,(Brachymeles_samarensis:1,Brachymeles_cebuensis:1):1):1,(Brachymeles_talinis:1,(Brachymeles_elerae:1,(Brachymeles_schadenbergi:1,((Brachymeles_pathfinderi:1,Brachymeles_gracilis:1):1,(Brachymeles_bicolor:1,Brachymeles_boulengeri:1):1):1):1):1):1):1):1):1):1,((Plestiodon_tamdaoensis:1,(Plestiodon_chinensis:1,Plestiodon_kishinouyei:1):1):1,(Plestiodon_quadrilineatus:1,(((Plestiodon_capito:1,Plestiodon_tunganus:1):1,((Plestiodon_elegans:1,(Plestiodon_stimpsonii:1,Plestiodon_marginatus:1):1):1,(Plestiodon_barbouri:1,(Plestiodon_latiscutatus:1,Plestiodon_japonicus:1):1):1):1):1,(((Plestiodon_egregius:1,Plestiodon_reynoldsi:1):1,(Plestiodon_anthracinus:1,((Plestiodon_laticeps:1,Plestiodon_inexpectatus:1):1,(Plestiodon_tetragrammus:1,(Plestiodon_callicephalus:1,(Plestiodon_obsoletus:1,(Plestiodon_fasciatus:1,(Plestiodon_septentrionalis:1,Plestiodon_multivirgatus:1):1):1):1):1):1):1):1):1,((Plestiodon_longirostris:1,(Plestiodon_gilberti:1,(Plestiodon_skiltonianus:1,Plestiodon_lagunensis:1):1):1):1,(Plestiodon_parviauriculatus:1,(Plestiodon_sumichrasti:1,((Plestiodon_copei:1,(Plestiodon_dugesii:1,Plestiodon_brevirostris:1):1):1,(Plestiodon_lynxe:1,(Plestiodon_parvulus:1,Plestiodon_ochoterenae:1):1):1):1):1):1):1):1):1):1):1):1):1,((Eurylepis_taeniolatus:1,(Eumeces_schneideri:1,((Scincus_mitranus:1,Scincus_scincus:1):1,(Eumeces_algeriensis:1,Scincopus_fasciatus:1):1):1):1):1,((Pamelaescincus_gardineri:1,(Janetaescincus_braueri:1,Janetaescincus_veseyfitzgeraldi:1):1):1,((Gongylomorphus_bojerii:1,((Chalcides_mauritanicus:1,((Chalcides_guentheri:1,Chalcides_minutus:1):1,(Chalcides_chalcides:1,(Chalcides_striatus:1,Chalcides_pseudostriatus:1):1):1):1):1,((Chalcides_ocellatus:1,(Chalcides_sepsoides:1,(Chalcides_colosii:1,(Chalcides_bedriagai:1,(Chalcides_boulengeri:1,(Chalcides_lanzai:1,Chalcides_parallelus:1):1):1):1):1):1):1,((Chalcides_sexlineatus:1,(Chalcides_viridanus:1,Chalcides_coeruleopunctatus:1):1):1,(Chalcides_sphenopsiformis:1,(Chalcides_mionecton:1,(Chalcides_manueli:1,(Chalcides_montanus:1,Chalcides_polylepis:1):1):1):1):1):1):1):1):1,(((Sepsina_angolensis:1,((Typhlacontias_punctatissimus:1,Typhlacontias_brevipes:1):1,((Melanoseps_occidentalis:1,(Melanoseps_loveridgei:1,Melanoseps_ater:1):1):1,(Feylinia_grandisquamis:1,(Feylinia_currori:1,Feylinia_polylepis:1):1):1):1):1):1,(Hakaria_simonyi:1,(Proscelotes_eggeli:1,((Scelotes_caffer:1,(Scelotes_anguineus:1,(Scelotes_arenicolus:1,Scelotes_mirus:1):1):1):1,(Scelotes_bipes:1,(Scelotes_sexlineatus:1,(Scelotes_gronovii:1,(Scelotes_kasneri:1,Scelotes_montispectus:1):1):1):1):1):1):1):1):1,(((Paracontias_holomelas:1,(Paracontias_brocchii:1,(Paracontias_manify:1,(Paracontias_rothschildi:1,Paracontias_hildebrandti:1):1):1):1):1,(Madascincus_melanopleura:1,((Madascincus_igneocaudatus:1,Pseudoacontias_menamainty:1):1,(Madascincus_mouroundavae:1,(Amphiglossus_nanus:1,(Madascincus_stumpffi:1,(Madascincus_intermedius:1,Amphiglossus_polleni:1):1):1):1):1):1):1):1,(((Amphiglossus_tanysoma:1,Amphiglossus_mandokava:1):1,(Amphiglossus_ornaticeps:1,Amphiglossus_melanurus:1):1):1,((Androngo_trivittatus:1,Pygomeles_braconnieri:1):1,((Amphiglossus_tsaratananensis:1,(Amphiglossus_astrolabi:1,Amphiglossus_reticulatus:1):1):1,((Voeltzkowia_fierinensis:1,(Voeltzkowia_rubrocaudata:1,Voeltzkowia_lineata:1):1):1,(Amphiglossus_splendidus:1,(Amphiglossus_anosyensis:1,(Amphiglossus_macrocercus:1,(Amphiglossus_frontoparietalis:1,Amphiglossus_punctatus:1):1):1):1):1):1):1):1):1):1):1):1):1):1):1,(Ateuchosaurus_pellopleurus:1,(((Ablepharus_pannonicus:1,Asymblepharus_alaicus:1):1,((Sphenomorphus_simus:1,Sphenomorphus_praesignis:1):1,(((Tropidophorus_berdmorei:1,(Tropidophorus_matsuii:1,(Tropidophorus_noggei:1,Tropidophorus_latiscutatus:1):1):1):1,((Tropidophorus_sinicus:1,(Tropidophorus_thai:1,Tropidophorus_robinsoni:1):1):1,(Tropidophorus_murphyi:1,(Tropidophorus_baviensis:1,Tropidophorus_hainanus:1):1):1):1):1,((((Tropidophorus_misaminius:1,Tropidophorus_partelloi:1):1,(Tropidophorus_brookei:1,Tropidophorus_beccarii:1):1):1,((Tropidophorus_baconi:1,Tropidophorus_grayi:1):1,(Tropidophorus_microlepis:1,Tropidophorus_cocincinensis:1):1):1):1,((Isopachys_anguinoides:1,Lipinia_vittigera:1):1,((Sphenomorphus_melanopogon:1,(Sphenomorphus_muelleri:1,Sphenomorphus_jobiensis:1):1):1,(((Sphenomorphus_aesculeticola:1,(Sphenomorphus_parvus:1,(Sphenomorphus_atrigularis:1,Sphenomorphus_hallieri:1):1):1):1,((Sphenomorphus_concinnatus:1,((Sphenomorphus_solomonis:1,Sphenomorphus_scutatus:1):1,(Sphenomorphus_fasciatus:1,(Sphenomorphus_leptofasciatus:1,(Sphenomorphus_maindroni:1,Sphenomorphus_cranei:1):1):1):1):1):1,(Sphenomorphus_cumingi:1,((Sphenomorphus_mindanensis:1,(Sphenomorphus_jagori:1,(Sphenomorphus_coxi:1,(Sphenomorphus_llanosi:1,Sphenomorphus_abdictus:1):1):1):1):1,(Sphenomorphus_diwata:1,(Sphenomorphus_acutus:1,(Sphenomorphus_steerei:1,(Sphenomorphus_decipiens:1,((Sphenomorphus_leucospilos:1,(Parvoscincus_sisoni:1,Sphenomorphus_tagapayo:1):1):1,((Sphenomorphus_laterimaculatus:1,Sphenomorphus_beyeri:1):1,(Sphenomorphus_luzonense:1,(Sphenomorphus_lawtoni:1,Sphenomorphus_kitangladensis:1):1):1):1):1):1):1):1):1):1):1):1):1,((Larutia_seribuatensis:1,(((Sphenomorphus_indicus:1,Sphenomorphus_maculatus:1):1,((Sphenomorphus_sabanus:1,Sphenomorphus_cyanolaemus:1):1,(Sphenomorphus_variegatus:1,Sphenomorphus_multisquamatus:1):1):1):1,((Scincella_reevesii:1,(Asymblepharus_sikimmensis:1,(Scincella_lateralis:1,(Scincella_gemmingeri:1,(Sphenomorphus_assatus:1,Sphenomorphus_cherriei:1):1):1):1):1):1,((Prasinohaema_virens:1,Sphenomorphus_buenloicus:1):1,((Lipinia_pulchella:1,(Papuascincus_stanleyanus:1,Lipinia_noctua:1):1):1,(Sphenomorphus_arborens:1,(Sphenomorphus_victoria:1,Sphenomorphus_wrighti:1):1):1):1):1):1):1):1,(((Eulamprus_frerei:1,(Nangura_spinosa:1,(Calyptotis_lepidorostrum:1,(Calyptotis_ruficauda:1,Calyptotis_scutirostrum:1):1):1):1):1,((Gnypetoscincus_queenslandiae:1,(Eulamprus_amplus:1,(Eulamprus_tenuis:1,(Eulamprus_tigrinus:1,(Eulamprus_martini:1,(Eulamprus_brachyosoma:1,Eulamprus_sokosoma:1):1):1):1):1):1):1,((Eulamprus_luteilateralis:1,(Eulamprus_murrayi:1,Eulamprus_tryoni:1):1):1,((Saiphos_equalis:1,(Ophioscincus_truncatus:1,Coeranoscincus_reticulatus:1):1):1,(Coggeria_naufragus:1,(Ophioscincus_ophioscincus:1,Coeranoscincus_frontalis:1):1):1):1):1):1):1,((Anomalopus_swansoni:1,(Anomalopus_mackayi:1,(Anomalopus_leuckartii:1,Anomalopus_verreauxi:1):1):1):1,(((Glaphyromorphus_punctulatus:1,(((Glaphyromorphus_cracens:1,Glaphyromorphus_pumilus:1):1,(Glaphyromorphus_fuscicaudis:1,Glaphyromorphus_mjobergi:1):1):1,(Glaphyromorphus_darwiniensis:1,((Eulamprus_leuraensis:1,Eulamprus_quoyii:1):1,(Eulamprus_kosciuskoi:1,(Eulamprus_tympanum:1,Eulamprus_heatwolei:1):1):1):1):1):1):1,((Eremiascincus_fasciolatus:1,(Glaphyromorphus_pardalis:1,(Eremiascincus_richardsonii:1,(Glaphyromorphus_isolepis:1,Glaphyromorphus_douglasi:1):1):1):1):1,((Glaphyromorphus_gracilipes:1,(Hemiergis_decresiensis:1,Hemiergis_millewae:1):1):1,(Hemiergis_initialis:1,(Hemiergis_quadrilineatum:1,Hemiergis_peronii:1):1):1):1):1):1,(Notoscincus_ornatus:1,((Ctenotus_labillardieri:1,((Ctenotus_rubicundus:1,Ctenotus_brooksi:1):1,((Ctenotus_nasutus:1,(Ctenotus_pantherinus:1,(Ctenotus_youngsoni:1,Ctenotus_strauchii:1):1):1):1,((Ctenotus_calurus:1,Ctenotus_schomburgkii:1):1,((Ctenotus_rawlinsoni:1,((Ctenotus_saxatilis:1,Ctenotus_fallens:1):1,(Ctenotus_inornatus:1,(Ctenotus_robustus:1,Ctenotus_spaldingi:1):1):1):1):1,((Ctenotus_taeniolatus:1,(Ctenotus_uber:1,Ctenotus_rutilans:1):1):1,((Ctenotus_leae:1,Ctenotus_australis:1):1,((Ctenotus_quattuordecimlineatus:1,Ctenotus_leonhardii:1):1,(((Ctenotus_serventyi:1,(Ctenotus_tanamiensis:1,Ctenotus_greeri:1):1):1,(Ctenotus_mimetes:1,(Ctenotus_astarte:1,(Ctenotus_regius:1,Ctenotus_septenarius:1):1):1):1):1,(Ctenotus_olympicus:1,((Ctenotus_atlas:1,Ctenotus_maryani:1):1,((Ctenotus_grandis:1,(Ctenotus_angusticeps:1,(Ctenotus_piankai:1,Ctenotus_hanloni:1):1):1):1,(Ctenotus_essingtonii:1,(Ctenotus_hebetior:1,(Ctenotus_hilli:1,(Ctenotus_pulchellus:1,Ctenotus_gagudju:1):1):1):1):1):1):1):1):1):1):1):1):1):1):1):1):1,((((Lerista_ameles:1,(Lerista_wilkinsi:1,Lerista_cinerea:1):1):1,(Lerista_stylis:1,(Lerista_carpentariae:1,Lerista_karlschmidti:1):1):1):1,(Lerista_kalumburu:1,((Lerista_apoda:1,(Lerista_griffini:1,(Lerista_ips:1,((Lerista_labialis:1,Lerista_bipes:1):1,(Lerista_greeri:1,(Lerista_robusta:1,(Lerista_simillima:1,Lerista_vermicularis:1):1):1):1):1):1):1):1,(((Lerista_borealis:1,Lerista_walkeri:1):1,(Lerista_frosti:1,(Lerista_chordae:1,Lerista_fragilis:1):1):1):1,((Lerista_xanthura:1,((Lerista_taeniata:1,Lerista_aericeps:1):1,(Lerista_orientalis:1,(Lerista_zonulata:1,Lerista_ingrami:1):1):1):1):1,((Lerista_neander:1,(Lerista_desertorum:1,Lerista_puncticauda:1):1):1,((Lerista_macropisthopus:1,Lerista_axillaris:1):1,(Lerista_gerrardii:1,Lerista_eupoda:1):1):1):1):1):1):1):1):1,((Lerista_arenicola:1,Lerista_microtis:1):1,(((Lerista_edwardsae:1,(Lerista_picturata:1,Lerista_baynesi:1):1):1,((Lerista_zietzi:1,Lerista_flammicauda:1):1,(Lerista_speciosa:1,(Lerista_elongata:1,(Lerista_terdigitata:1,Lerista_tridactyla:1):1):1):1):1):1,((Lerista_dorsalis:1,(Lerista_emmotti:1,Lerista_punctatovittata:1):1):1,(((Lerista_distinguenda:1,Lerista_elegans:1):1,(Lerista_christinae:1,(Lerista_planiventralis:1,Lerista_lineata:1):1):1):1,((Lerista_stictopleura:1,(Lerista_allochira:1,(Lerista_muelleri:1,Lerista_haroldi:1):1):1):1,((Lerista_bougainvillii:1,Lerista_viduata:1):1,((Lerista_humphriesi:1,Lerista_praepedita:1):1,((Lerista_petersoni:1,((Lerista_yuna:1,Lerista_kendricki:1):1,(Lerista_nichollsi:1,Lerista_gascoynensis:1):1):1):1,((Lerista_uniduo:1,(Lerista_kennedyensis:1,Lerista_onsloviana:1):1):1,(Lerista_lineopunctulata:1,(Lerista_connivens:1,Lerista_varia:1):1):1):1):1):1):1):1):1):1):1):1):1):1):1):1):1):1):1):1):1):1):1):1):1):1,(((((Tribolonotus_gracilis:1,Tribolonotus_novaeguineae:1):1,(Tribolonotus_blanchardi:1,(Tribolonotus_schmidti:1,(Tribolonotus_brongersmai:1,(Tribolonotus_pseudoponceleti:1,Tribolonotus_ponceleti:1):1):1):1):1):1,(Corucia_zebrata:1,((Egernia_saxatilis:1,(Bellatorias_major:1,((Egernia_depressa:1,(Bellatorias_frerei:1,Egernia_kingii:1):1):1,((Egernia_napoleonis:1,Egernia_richardi:1):1,(Egernia_luctuosa:1,(Egernia_hosmeri:1,Egernia_stokesii:1):1):1):1):1):1):1,(((Cyclodomorphus_casuarinae:1,Cyclodomorphus_michaeli:1):1,((Cyclodomorphus_branchialis:1,(Tiliqua_rugosa:1,Tiliqua_adelaidensis:1):1):1,(Tiliqua_occipitalis:1,(Tiliqua_nigrolutea:1,(Tiliqua_scincoides:1,Tiliqua_gigas:1):1):1):1):1):1,(((Egernia_margaretae:1,Egernia_modesta:1):1,(Egernia_whitii:1,(Egernia_montana:1,Egernia_guthega:1):1):1):1,((Egernia_inornata:1,Egernia_striata:1):1,(Egernia_multiscutata:1,(Egernia_pulchra:1,Egernia_kintorei:1):1):1):1):1):1):1):1):1,((Lankascincus_fallax:1,Ristella_rurkii:1):1,((Eutropis_longicaudata:1,((Eutropis_macularia:1,(Eutropis_rudis:1,(Eutropis_multifasciata:1,Mabuya_macrophthalma:1):1):1):1,((Eutropis_multicarinata:1,Eutropis_cumingi:1):1,((Eutropis_bibronii:1,Eutropis_clivicola:1):1,(Eutropis_beddomii:1,(Eutropis_trivittata:1,Eutropis_nagarjuni:1):1):1):1):1):1):1,((Apterygodon_vittatus:1,(Dasia_olivacea:1,Dasia_grisea:1):1):1,((Trachylepis_vittata:1,Trachylepis_aurata:1):1,(((Eumecia_anchietae:1,((Chioninia_delalandii:1,Chioninia_vaillantii:1):1,(Macroscincus_coctei:1,(Chioninia_spinalis:1,(Chioninia_stangeri:1,Chioninia_fogoensis:1):1):1):1):1):1,((Mabuya_croizati:1,Mabuya_carvalhoi:1):1,(Mabuya_nigropalmata:1,((Mabuya_sloanii:1,(Mabuya_nigropunctata:1,Mabuya_altamazonica:1):1):1,(((Mabuya_dorsivittata:1,Mabuya_cochabambae:1):1,(Mabuya_meridensis:1,(Mabuya_mabouya:1,(Mabuya_falconensis:1,Mabuya_unimarginata:1):1):1):1):1,(Mabuya_bistriata:1,(Mabuya_frenata:1,((Mabuya_macrorhyncha:1,Mabuya_agmosticha:1):1,(Mabuya_guaporicola:1,(Mabuya_agilis:1,(Mabuya_heathi:1,Mabuya_caissara:1):1):1):1):1):1):1):1):1):1):1):1,((Trachylepis_socotrana:1,Trachylepis_brevicollis:1):1,((Trachylepis_maculilabris:1,(Trachylepis_seychellensis:1,Trachylepis_wrightii:1):1):1,((Trachylepis_perrotetii:1,Trachylepis_affinis:1):1,((Trachylepis_margaritifera:1,Trachylepis_quinquetaeniata:1):1,(((Trachylepis_acutilabris:1,Trachylepis_homalocephala:1):1,((Trachylepis_gravenhorstii:1,(Trachylepis_madagascariensis:1,Trachylepis_elegans:1):1):1,(Trachylepis_boettgeri:1,(Trachylepis_vato:1,(Trachylepis_dumasi:1,Trachylepis_aureopunctata:1):1):1):1):1):1,(Trachylepis_atlantica:1,(Trachylepis_varia:1,((Trachylepis_occidentalis:1,Trachylepis_capensis:1):1,((Trachylepis_striata:1,Trachylepis_spilogaster:1):1,(Trachylepis_hoeschi:1,(Trachylepis_sulcata:1,Trachylepis_variegata:1):1):1):1):1):1):1):1):1):1):1):1):1):1):1):1):1):1,(((Ablepharus_budaki:1,(Ablepharus_kitaibelii:1,Ablepharus_chernovi:1):1):1,(Sphenomorphus_stellatus:1,((Emoia_tongana:1,Emoia_concolor:1):1,(Lamprolepis_smaragdina:1,((Lygosoma_koratense:1,Lygosoma_quadrupes:1):1,(Lygosoma_albopunctata:1,(Lepidothyris_fernandi:1,((Lygosoma_punctata:1,(Lygosoma_bowringii:1,Mochlus_brevicaudis:1):1):1,(Lygosoma_lineolatum:1,(Mochlus_sundevalli:1,Lygosoma_afrum:1):1):1):1):1):1):1):1):1):1):1,((Eugongylus_albofasciolatus:1,Eugongylus_rufescens:1):1,((Emoia_loyaltiensis:1,((Leiolopisma_mauritiana:1,Leiolopisma_telfairii:1):1,(((Panaspis_togoensis:1,Panaspis_breviceps:1):1,(Afroablepharus_wahlbergi:1,(Afroablepharus_africanus:1,Afroablepharus_annobonensis:1):1):1):1,(((Leptosiaphos_graueri:1,Leptosiaphos_hackarsi:1):1,(Leptosiaphos_amieti:1,(Leptosiaphos_vigintiserierum:1,Leptosiaphos_kilimensis:1):1):1):1,((Lacertaspis_rohdei:1,Lacertaspis_reichenowi:1):1,(Lacertaspis_chriswildi:1,(Lacertaspis_lepesmei:1,Lacertaspis_gemmiventris:1):1):1):1):1):1):1):1,(((Pseudemoia_pagenstecheri:1,(Pseudemoia_entrecasteauxii:1,Bassiana_duperreyi:1):1):1,((Cyclodina_lichenigera:1,(Oligosoma_suteri:1,(((Oligosoma_pikitanga:1,((Oligosoma_acrinasum:1,Oligosoma_taumakae:1):1,(Oligosoma_infrapunctatum:1,(Oligosoma_otagense:1,Oligosoma_waimatense:1):1):1):1):1,((Oligosoma_lineoocellatum:1,Oligosoma_chloronoton:1):1,((Oligosoma_nigriplantare:1,Oligosoma_longipes:1):1,((Oligosoma_stenotis:1,Oligosoma_grande:1):1,(Oligosoma_maccanni:1,(Oligosoma_notosaurus:1,Oligosoma_inconspicuum:1):1):1):1):1):1):1,((Oligosoma_zelandicum:1,(Oligosoma_striatum:1,Oligosoma_homalonotum:1):1):1,(((Oligosoma_microlepis:1,Oligosoma_smithi:1):1,(Cyclodina_aenea:1,(Cyclodina_hardyi:1,Cyclodina_levidensa:1):1):1):1,(Oligosoma_fallai:1,((Oligosoma_moco:1,Cyclodina_alani:1):1,(Cyclodina_macgregori:1,(Cyclodina_ornata:1,(Cyclodina_townsi:1,(Cyclodina_whitakeri:1,Cyclodina_oliveri:1):1):1):1):1):1):1):1):1):1):1):1,(((Nannoscincus_garrulus:1,(Nannoscincus_gracilis:1,Nannoscincus_slevini:1):1):1,(Nannoscincus_mariei:1,(Nannoscincus_greeri:1,(Nannoscincus_humectus:1,Nannoscincus_hanchisteus:1):1):1):1):1,(((Marmorosphax_tricolor:1,Marmorosphax_montana:1):1,((Lioscincus_steindachneri:1,Lioscincus_vivae:1):1,(Celatiscincus_euryotis:1,Celatiscincus_similis:1):1):1):1,(((Kanakysaurus_viviparus:1,(Lioscincus_nigrofasciolatum:1,(Phoboscincus_garnieri:1,Lacertoides_pardalis:1):1):1):1,((Sigaloseps_deplanchei:1,Sigaloseps_ruficauda:1):1,(Lioscincus_novaecaledoniae:1,(Lioscincus_tillieri:1,Lioscincus_maruia:1):1):1):1):1,((Tropidoscincus_aubrianus:1,(Tropidoscincus_variabilis:1,Tropidoscincus_boreus:1):1):1,(Graciliscincus_shonae:1,(Simiscincus_aurantiacus:1,(Caledoniscincus_orestes:1,((Caledoniscincus_auratus:1,Caledoniscincus_renevieri:1):1,((Caledoniscincus_festivus:1,(Caledoniscincus_haplorhinus:1,Caledoniscincus_austrocaledonicus:1):1):1,(Caledoniscincus_atropunctatus:1,(Caledoniscincus_chazeaui:1,(Caledoniscincus_terma:1,Caledoniscincus_aquilonius:1):1):1):1):1):1):1):1):1):1):1):1):1):1):1,(((Cryptoblepharus_nigropunctatus:1,(Cryptoblepharus_novocaledonicus:1,Cryptoblepharus_boutonii:1):1):1,((Menetia_alanae:1,Menetia_greyii:1):1,((Emoia_schmidti:1,(Emoia_caeruleocauda:1,Emoia_cyanogaster:1):1):1,((Emoia_atrocostata:1,(Emoia_physicae:1,Emoia_jakati:1):1):1,(Emoia_impar:1,(Emoia_cyanura:1,(Emoia_isolata:1,Emoia_pseudocyanura:1):1):1):1):1):1):1):1,((Bassiana_trilineata:1,(Morethia_ruficauda:1,(Morethia_adelaidensis:1,Morethia_butleri:1):1):1):1,((Bartleia_jigurru:1,(((Saproscincus_mustelinus:1,Saproscincus_oriarius:1):1,(Saproscincus_challengeri:1,(Saproscincus_spectabilis:1,Saproscincus_rosei:1):1):1):1,((Saproscincus_lewisi:1,Saproscincus_basiliscus:1):1,(Saproscincus_czechurai:1,(Saproscincus_hannahae:1,Saproscincus_tetradactylus:1):1):1):1):1):1,(((Lampropholis_robertsi:1,Lampropholis_coggeri:1):1,(Lampropholis_delicata:1,Lampropholis_guichenoti:1):1):1,((Proablepharus_reginae:1,(Niveoscincus_greeni:1,(Niveoscincus_ocellatus:1,(Niveoscincus_metallicus:1,Niveoscincus_pretiosus:1):1):1):1):1,(Cautula_zia:1,((Carlia_coensis:1,(Carlia_mundivensis:1,Carlia_scirtetis:1):1):1,(Menetia_timlowi:1,((Carlia_johnstonei:1,Carlia_triacantha:1):1,((Carlia_jarnoldae:1,((Carlia_gracilis:1,Carlia_bicarinata:1):1,((Lygisaurus_parrhasius:1,Lygisaurus_sesbrauna:1):1,((Lygisaurus_novaeguineae:1,Lygisaurus_macfarlani:1):1,((Lygisaurus_laevis:1,Lygisaurus_aeratus:1):1,((Lygisaurus_malleolus:1,Lygisaurus_tanneri:1):1,(Lygisaurus_abscondita:1,Lygisaurus_foliorum:1):1):1):1):1):1):1):1,(((Carlia_storri:1,Carlia_schmeltzii:1):1,(Carlia_fusca:1,(Carlia_mysi:1,Carlia_longipes:1):1):1):1,((Carlia_pectoralis:1,Carlia_munda:1):1,(Carlia_rufilatus:1,((Carlia_rubrigularis:1,Carlia_rhomboidalis:1):1,((Carlia_amax:1,Carlia_tetradactyla:1):1,(Carlia_rostralis:1,(Carlia_vivax:1,Carlia_dogare:1):1):1):1):1):1):1):1):1):1):1):1):1):1):1):1):1):1):1):1):1):1):1):1):1):1):1):1,((((((Callopistes_maculatus:1,Callopistes_flavipunctatus:1):1,((Tupinambis_rufescens:1,(Tupinambis_duseni:1,Tupinambis_merianae:1):1):1,(Tupinambis_quadrilineatus:1,(Tupinambis_longilineus:1,(Tupinambis_teguixin:1,(Dracaena_guianensis:1,Crocodilurus_amazonicus:1):1):1):1):1):1):1,(Teius_teyou:1,((Ameiva_bifrontata:1,Ameiva_ameiva:1):1,((Cnemidophorus_ocellifer:1,(Kentropyx_calcarata:1,((Kentropyx_paulensis:1,(Kentropyx_viridistriga:1,Kentropyx_vanzoi:1):1):1,(Kentropyx_striata:1,(Kentropyx_pelviceps:1,Kentropyx_altamazonica:1):1):1):1):1):1,(((Ameiva_undulata:1,(Ameiva_festiva:1,Ameiva_quadrilineata:1):1):1,(Cnemidophorus_vanzoi:1,(Cnemidophorus_gramivagus:1,(Cnemidophorus_arenivagus:1,Cnemidophorus_lemniscatus:1):1):1):1):1,((((Aspidoscelis_sexlineatus:1,Aspidoscelis_inornatus:1):1,(Aspidoscelis_burti:1,(Aspidoscelis_communis:1,(Aspidoscelis_costatus:1,(Aspidoscelis_laredoensis:1,Aspidoscelis_gularis:1):1):1):1):1):1,(Aspidoscelis_velox:1,((Aspidoscelis_deppei:1,(Aspidoscelis_lineattissimus:1,Aspidoscelis_guttatus:1):1):1,((Aspidoscelis_ceralbensis:1,Aspidoscelis_hyperythrus:1):1,(Aspidoscelis_tigris:1,Aspidoscelis_marmoratus:1):1):1):1):1):1,((Ameiva_dorsalis:1,Ameiva_auberi:1):1,(Ameiva_polops:1,(((Ameiva_wetmorei:1,Ameiva_exsul:1):1,((Ameiva_chrysolaema:1,Ameiva_leberi:1):1,(Ameiva_taeniura:1,(Ameiva_maynardi:1,Ameiva_lineolata:1):1):1):1):1,((Ameiva_corax:1,Ameiva_plei:1):1,((Ameiva_pluvianotata:1,(Ameiva_erythrocephala:1,Ameiva_griswoldi:1):1):1,((Cnemidophorus_lacertoides:1,Cnemidophorus_longicaudus:1):1,(Dicrodon_guttulatum:1,Ameiva_fuscata:1):1):1):1):1):1):1):1):1):1):1):1):1):1,((Ptychoglossus_brevifrontalis:1,(Alopoglossus_atriventris:1,(Alopoglossus_angulatus:1,Alopoglossus_copii:1):1):1):1,(((Bachia_flavescens:1,(Bachia_bresslaui:1,(Bachia_dorbignyi:1,((Bachia_scolecoides:1,Bachia_huallagana:1):1,(Bachia_trisanale:1,(Bachia_panoplia:1,(Bachia_peruana:1,(Bachia_bicolor:1,(Bachia_barbouri:1,(Bachia_heteropa:1,Bachia_intermedia:1):1):1):1):1):1):1):1):1):1):1,(Rhachisaurus_brachylepis:1,((Heterodactylus_imbricatus:1,(Colobodactylus_taunayi:1,Colobodactylus_dalcyanus:1):1):1,((Iphisa_elegans:1,(Colobosaura_modesta:1,(Colobosaura_mentalis:1,Stenolepis_ridleyi:1):1):1):1,(((Tretioscincus_oriximinensis:1,Tretioscincus_agilis:1):1,((Micrablepharus_maximiliani:1,Micrablepharus_atticolus:1):1,(Vanzosaura_rubricauda:1,(Procellosaurinus_tetradactylus:1,Procellosaurinus_erythrocercus:1):1):1):1):1,((Nothobachia_ablephara:1,(Calyptommatus_sinebrachiatus:1,(Calyptommatus_confusionibus:1,(Calyptommatus_nicterus:1,Calyptommatus_leiolepis:1):1):1):1):1,(Psilophthalmus_paeminosus:1,(Gymnophthalmus_pleei:1,(Gymnophthalmus_leucomystax:1,(Gymnophthalmus_vanzoi:1,(Gymnophthalmus_speciosus:1,(Gymnophthalmus_cryptus:1,Gymnophthalmus_underwoodi:1):1):1):1):1):1):1):1):1):1):1):1):1,((Ecpleopus_gaudichaudii:1,(((Leposoma_baturitensis:1,Leposoma_nanodactylus:1):1,(Leposoma_puk:1,(Leposoma_annectans:1,Leposoma_scincoides:1):1):1):1,((Anotosaura_collaris:1,Colobosauroides_cearensis:1):1,((Arthrosaura_kockii:1,Arthrosaura_reticulata:1):1,(Leposoma_percarinatum:1,((Leposoma_guianense:1,Leposoma_southi:1):1,(Leposoma_parietale:1,Leposoma_osvaldoi:1):1):1):1):1):1):1):1,((Riama_unicolor:1,(Riama_simoterus:1,Riama_colomaromani:1):1):1,(((Placosoma_glabellum:1,Placosoma_cordylinum:1):1,(Neusticurus_bicarinatus:1,Neusticurus_rudis:1):1):1,((Pholidobolus_macbrydei:1,Pholidobolus_montium:1):1,((Potamites_juruazensis:1,Potamites_ecpleopus:1):1,((Cercosaura_quadrilineata:1,((Cercosaura_argulus:1,Cercosaura_oshaughnessyi:1):1,(Cercosaura_ocellata:1,(Cercosaura_eigenmanni:1,Cercosaura_schreibersii:1):1):1):1):1,((Proctoporus_subsolanus:1,Proctoporus_sucullucu:1):1,(Proctoporus_pachyurus:1,((Petracola_ventrimaculatus:1,Proctoporus_bolivianus:1):1,(Proctoporus_unsaacae:1,Proctoporus_guentheri:1):1):1):1):1):1):1):1):1):1):1):1):1):1,((Rhineura_floridana:1,((Bipes_tridactylus:1,(Bipes_canaliculatus:1,Bipes_biporus:1):1):1,((Blanus_strauchi:1,(Blanus_cinereus:1,(Blanus_tingitanus:1,Blanus_mettetali:1):1):1):1,(Cadea_blanoides:1,((Trogonophis_wiegmanni:1,Diplometopon_zarudnyi:1):1,((Chirindia_swynnertoni:1,Cynisca_leucura:1):1,(Geocalamus_acutus:1,(Monopeltis_capensis:1,((((Amphisbaena_fuliginosa:1,Bronia_brasiliana:1):1,((Amphisbaena_mertensii:1,Amphisbaena_cunhai:1):1,(Amphisbaena_hyporissor:1,(Amphisbaena_leali:1,Amphisbaena_innocens:1):1):1):1):1,((Amphisbaena_ignatiana:1,(Bronia_kraoh:1,Bronia_saxosa:1):1):1,((Amphisbaena_vermicularis:1,Cercolophia_roberti:1):1,(Amphisbaena_alba:1,(Amphisbaena_bolivica:1,Amphisbaena_camura:1):1):1):1):1):1,((((Amphisbaena_anaemariae:1,Amphisbaena_silvestrii:1):1,(Amphisbaena_barbouri:1,(Amphisbaena_carlgansi:1,Amphisbaena_cubana:1):1):1):1,(Amphisbaena_schmidti:1,(Amphisbaena_manni:1,((Amphisbaena_xera:1,Amphisbaena_bakeri:1):1,(Amphisbaena_caeca:1,Amphisbaena_fenestrata:1):1):1):1):1):1,((Aulura_anomala:1,(Leposternon_polystegum:1,(Leposternon_infraorbitale:1,Leposternon_microcephalum:1):1):1):1,((Cercolophia_cuiabana:1,Amphisbaena_hastata:1):1,(Anops_kingii:1,((Amphisbaena_leeseri:1,Amphisbaena_angustifrons:1):1,(Amphisbaena_darwini:1,Amphisbaena_munoai:1):1):1):1):1):1):1):1):1):1):1):1):1):1):1):1,(((Psammodromus_hispanicus:1,(Psammodromus_blanci:1,Psammodromus_algirus:1):1):1,(Gallotia_stehlini:1,(Gallotia_atlantica:1,(Gallotia_galloti:1,(Gallotia_caesaris:1,(Gallotia_intermedia:1,(Gallotia_gomerana:1,Gallotia_simonyi:1):1):1):1):1):1):1):1,((Atlantolacerta_andreanskyi:1,(((Poromera_fordii:1,(Nucras_lalandii:1,(Latastia_longicaudata:1,(Philochortus_spinalis:1,(Pseuderemias_smithii:1,(Heliobolus_spekii:1,Heliobolus_lugubris:1):1):1):1):1):1):1,(((Nucras_tessellata:1,Pedioplanis_lineoocellata:1):1,((Pedioplanis_burchelli:1,Pedioplanis_laticeps:1):1,(Pedioplanis_breviceps:1,(Pedioplanis_namaquensis:1,(Pedioplanis_husabensis:1,((Pedioplanis_gaerdesi:1,Pedioplanis_inornata:1):1,(Pedioplanis_rubens:1,Pedioplanis_undata:1):1):1):1):1):1):1):1,((Tropidosaura_gularis:1,Australolacerta_australis:1):1,(Ichnotropis_capensis:1,(Meroles_reticulatus:1,((Meroles_knoxii:1,(Ichnotropis_squamulosa:1,Meroles_suborbitalis:1):1):1,(Meroles_anchietae:1,(Meroles_ctenodactylus:1,(Meroles_cuneirostris:1,Meroles_micropholidotus:1):1):1):1):1):1):1):1):1):1,((((Holaspis_guentheri:1,Holaspis_laevis:1):1,((Gastropholis_prasina:1,Gastropholis_vittata:1):1,(Adolfus_africanus:1,(Adolfus_jacksoni:1,Adolfus_alleni:1):1):1):1):1,((Eremias_argus:1,Eremias_brenchleyi:1):1,((Eremias_arguta:1,((Eremias_grammica:1,Eremias_pleskei:1):1,(Eremias_multiocellata:1,Eremias_przewalskii:1):1):1):1,((Eremias_velox:1,Eremias_vermiculata:1):1,(Eremias_montanus:1,(Eremias_nigrolateralis:1,Eremias_persica:1):1):1):1):1):1):1,((Adolfus_vauereselli:1,(Omanosaura_jayakari:1,Omanosaura_cyanura:1):1):1,(((Mesalina_olivieri:1,Mesalina_simoni:1):1,((Mesalina_guttulata:1,Mesalina_bahaeldini:1):1,((Mesalina_rubropunctata:1,Mesalina_brevirostris:1):1,(Mesalina_adramitana:1,Mesalina_balfouri:1):1):1):1):1,((Ophisops_elegans:1,Ophisops_occidentalis:1):1,(((Acanthodactylus_tristrami:1,Acanthodactylus_orientalis:1):1,((Acanthodactylus_erythrurus:1,Acanthodactylus_blanci:1):1,(Acanthodactylus_busacki:1,(Acanthodactylus_beershebensis:1,(Acanthodactylus_maculatus:1,Acanthodactylus_pardalis:1):1):1):1):1):1,((Acanthodactylus_aureus:1,(Acanthodactylus_longipes:1,Acanthodactylus_scutellatus:1):1):1,((Acanthodactylus_schmidti:1,(Acanthodactylus_masirae:1,Acanthodactylus_cantoris:1):1):1,(Acanthodactylus_gongrorhynchatus:1,(Acanthodactylus_opheodurus:1,(Acanthodactylus_schreiberi:1,Acanthodactylus_boskianus:1):1):1):1):1):1):1):1):1):1):1):1):1,((Phoenicolacerta_kulzeri:1,(Phoenicolacerta_cyanisparsa:1,Phoenicolacerta_laevis:1):1):1,((Zootoca_vivipara:1,((Takydromus_sexlineatus:1,Takydromus_kuehnei:1):1,(Takydromus_tachydromoides:1,(Takydromus_smaragdinus:1,((Takydromus_sauteri:1,(Takydromus_intermedius:1,(Takydromus_sylvaticus:1,Takydromus_dorsalis:1):1):1):1,(Takydromus_amurensis:1,((Takydromus_toyamai:1,(Takydromus_stejnegeri:1,Takydromus_septentrionalis:1):1):1,(Takydromus_hsuehshanensis:1,(Takydromus_wolteri:1,Takydromus_formosanus:1):1):1):1):1):1):1):1):1):1,((((Timon_princeps:1,(Timon_pater:1,(Timon_tangitanus:1,Timon_lepidus:1):1):1):1,((Lacerta_bilineata:1,Lacerta_viridis:1):1,((Lacerta_schreiberi:1,Lacerta_strigata:1):1,(Lacerta_agilis:1,(Lacerta_media:1,(Lacerta_pamphylica:1,Lacerta_trilineata:1):1):1):1):1):1):1,((Scelarcis_perspicillata:1,Teira_dugesii:1):1,((Podarcis_melisellensis:1,(Podarcis_tauricus:1,(Podarcis_gaigeae:1,Podarcis_milensis:1):1):1):1,(((Podarcis_siculus:1,Podarcis_muralis:1):1,(Podarcis_tiliguerta:1,Podarcis_filfolensis:1):1):1,((Podarcis_atrata:1,((Podarcis_carbonelli:1,Podarcis_bocagei:1):1,(Podarcis_hispanicus:1,Podarcis_vaucheri:1):1):1):1,((Podarcis_lilfordi:1,Podarcis_pityusensis:1):1,(Podarcis_raffonei:1,(Podarcis_peloponnesiacus:1,Podarcis_erhardii:1):1):1):1):1):1):1):1):1,((Hellenolacerta_graeca:1,Dalmatolacerta_oxycephala:1):1,((Apathya_cappadocica:1,Archaeolacerta_bedriagae:1):1,(((Iberolacerta_galani:1,(Iberolacerta_monticola:1,Iberolacerta_cyreni:1):1):1,(Iberolacerta_horvathi:1,(Iberolacerta_aurelioi:1,(Iberolacerta_aranica:1,Iberolacerta_bonnali:1):1):1):1):1,(((Parvilacerta_parva:1,Parvilacerta_fraasii:1):1,(Anatololacerta_anatolica:1,(Anatololacerta_danfordi:1,Anatololacerta_oertzeni:1):1):1):1,(((Algyroides_nigropunctatus:1,Algyroides_moreoticus:1):1,((Algyroides_fitzingeri:1,Algyroides_marchi:1):1,(Dinarolacerta_montenegrina:1,Dinarolacerta_mosorensis:1):1):1):1,((Iranolacerta_zagrosica:1,Iranolacerta_brandtii:1):1,(Darevskia_parvula:1,((Darevskia_rudis:1,(Darevskia_valentini:1,Darevskia_portschinskii:1):1):1,(Darevskia_praticola:1,(Darevskia_chlorogaster:1,((Darevskia_alpina:1,(Darevskia_lindholmi:1,(Darevskia_saxicola:1,Darevskia_brauneri:1):1):1):1,((Darevskia_rostombekovi:1,((Darevskia_bendimahiensis:1,Darevskia_sapphirina:1):1,(Darevskia_uzzelli:1,Darevskia_raddei:1):1):1):1,((Darevskia_clarkorum:1,Darevskia_armeniaca:1):1,(Darevskia_mixta:1,(Darevskia_daghestanica:1,(Darevskia_derjugini:1,Darevskia_caucasica:1):1):1):1):1):1):1):1):1):1):1):1):1):1):1):1):1):1):1):1):1):1):1):1,(((((Xenosaurus_grandis:1,Xenosaurus_platyceps:1):1,((Heloderma_horridum:1,Heloderma_suspectum:1):1,((Anniella_geronimensis:1,Anniella_pulchra:1):1,(((Diploglossus_bilobatus:1,Celestus_enneagrammus:1):1,((Celestus_haetianus:1,Celestus_agasepsoides:1):1,(Ophiodes_striatus:1,Diploglossus_pleii:1):1):1):1,((Ophisaurus_ventralis:1,((Ophisaurus_attenuatus:1,(Ophisaurus_harti:1,Ophisaurus_gracilis:1):1):1,(Ophisaurus_koellikeri:1,(Anguis_fragilis:1,Pseudopus_apodus:1):1):1):1):1,((Elgaria_coerulea:1,(Elgaria_kingii:1,(Elgaria_paucicarinata:1,(Elgaria_multicarinata:1,Elgaria_panamintina:1):1):1):1):1,((Gerrhonotus_parvus:1,(Coloptychon_rhombifer:1,(Gerrhonotus_infernalis:1,Gerrhonotus_liocephalus:1):1):1):1,(Abronia_mixteca:1,((Barisia_levicollis:1,(Barisia_imbricata:1,(Barisia_rudicollis:1,Barisia_herrerae:1):1):1):1,((Mesaspis_moreletii:1,(Mesaspis_gadovii:1,(Abronia_chiszari:1,(Abronia_graminea:1,Abronia_oaxacae:1):1):1):1):1,(Abronia_frosti:1,(Abronia_ornelasi:1,((Abronia_fimbriata:1,Abronia_lythrochila:1):1,(Abronia_matudai:1,(Abronia_anzuetoi:1,(Abronia_aurita:1,Abronia_campbelli:1):1):1):1):1):1):1):1):1):1):1):1):1):1):1):1):1,(Shinisaurus_crocodilurus:1,(Lanthanotus_borneensis:1,((Varanus_griseus:1,(Varanus_niloticus:1,(Varanus_exanthematicus:1,(Varanus_yemenensis:1,Varanus_albigularis:1):1):1):1):1,((Varanus_olivaceus:1,(((Varanus_beccarii:1,Varanus_keithhornei:1):1,(Varanus_boehmei:1,(Varanus_prasinus:1,Varanus_macraei:1):1):1):1,((Varanus_rainerguentheri:1,(Varanus_indicus:1,(Varanus_cerambonensis:1,Varanus_melinus:1):1):1):1,(Varanus_caerulivirens:1,(Varanus_jobiensis:1,(Varanus_yuwonoi:1,(Varanus_finschi:1,Varanus_doreanus:1):1):1):1):1):1):1):1,(((Varanus_dumerilii:1,(Varanus_bengalensis:1,Varanus_flavescens:1):1):1,(Varanus_marmoratus:1,(Varanus_rudicollis:1,Varanus_salvator:1):1):1):1,((Varanus_mertensi:1,(Varanus_spenceri:1,(Varanus_giganteus:1,(Varanus_rosenbergi:1,(Varanus_gouldii:1,Varanus_panoptes:1):1):1):1):1):1,((Varanus_salvadorii:1,(Varanus_komodoensis:1,Varanus_varius:1):1):1,((Varanus_glebopalma:1,(Varanus_pilbarensis:1,((Varanus_glauerti:1,Varanus_tristis:1):1,(Varanus_scalaris:1,(Varanus_timorensis:1,(Varanus_semiremex:1,Varanus_mitchelli:1):1):1):1):1):1):1,((Varanus_eremius:1,Varanus_brevicauda:1):1,((Varanus_caudolineatus:1,(Varanus_bushi:1,Varanus_gilleni:1):1):1,((Varanus_primordius:1,Varanus_kingorum:1):1,(Varanus_storri:1,(Varanus_baritji:1,Varanus_acanthurus:1):1):1):1):1):1):1):1):1):1):1):1):1):1):1,((((Brookesia_nasus:1,Brookesia_lolontany:1):1,((((Brookesia_exarmata:1,Brookesia_dentata:1):1,((Brookesia_peyrierasi:1,Brookesia_karchei:1):1,(Brookesia_tuberculata:1,Brookesia_minima:1):1):1):1,((Brookesia_perarmata:1,(Brookesia_decaryi:1,(Brookesia_bonsi:1,Brookesia_brygooi:1):1):1):1,((Brookesia_superciliaris:1,Brookesia_therezieni:1):1,((Brookesia_ebenaui:1,((Brookesia_lineata:1,Brookesia_betschi:1):1,(Brookesia_thieli:1,Brookesia_vadoni:1):1):1):1,((Brookesia_griveaudi:1,Brookesia_valerieae:1):1,(Brookesia_stumpffi:1,(Brookesia_antakarana:1,Brookesia_ambreensis:1):1):1):1):1):1):1):1,((Furcifer_balteatus:1,(Furcifer_bifidus:1,((Furcifer_minor:1,(Furcifer_petteri:1,Furcifer_willsii:1):1):1,(Furcifer_campani:1,(((Furcifer_angeli:1,Furcifer_pardalis:1):1,(Furcifer_polleni:1,Furcifer_cephalolepis:1):1):1,((Furcifer_verrucosus:1,Furcifer_oustaleti:1):1,(Furcifer_belalandaensis:1,(Furcifer_lateralis:1,(Furcifer_antimena:1,Furcifer_labordi:1):1):1):1):1):1):1):1):1):1,((((Kinyongia_tenue:1,Kinyongia_oxyrhina:1):1,((Kinyongia_adolfifriderici:1,(Kinyongia_excubitor:1,(Kinyongia_carpenteri:1,Kinyongia_xenorhina:1):1):1):1,(Kinyongia_uthmoelleri:1,((Kinyongia_boehmei:1,Kinyongia_tavetana:1):1,(Kinyongia_matschiei:1,(Kinyongia_multituberculata:1,(Kinyongia_fischeri:1,Kinyongia_vosseleri:1):1):1):1):1):1):1):1,((Bradypodion_damaranum:1,Bradypodion_pumilum:1):1,(Bradypodion_caffrum:1,(((Bradypodion_thamnobates:1,Bradypodion_melanocephalum:1):1,(Bradypodion_transvaalense:1,(Bradypodion_nemorale:1,Bradypodion_dracomontanum:1):1):1):1,(Bradypodion_setaroi:1,(Bradypodion_occidentale:1,(Bradypodion_atromontanum:1,(Bradypodion_gutturale:1,(Bradypodion_taeniabronchum:1,(Bradypodion_ventrale:1,Bradypodion_karrooicum:1):1):1):1):1):1):1):1):1):1):1,((((Calumma_gastrotaenia:1,Calumma_furcifer:1):1,(Rieppeleon_kerstenii:1,(Rieppeleon_brevicaudatus:1,Rieppeleon_brachyurus:1):1):1):1,((Calumma_cucullatum:1,((Calumma_crypticum:1,(Calumma_tsaratananense:1,Calumma_brevicorne:1):1):1,((Calumma_guibei:1,Calumma_hilleniusi:1):1,(Calumma_malthe:1,(Calumma_gallus:1,(Calumma_fallax:1,(Calumma_nasutum:1,Calumma_boettgeri:1):1):1):1):1):1):1):1,(Nadzikambia_mlanjense:1,((Rhampholeon_spectrum:1,(Rhampholeon_temporalis:1,(Rhampholeon_viridis:1,Rhampholeon_spinosus:1):1):1):1,(Rhampholeon_marshalli:1,((Rhampholeon_uluguruensis:1,Rhampholeon_moyeri:1):1,(Rhampholeon_acuminatus:1,((Rhampholeon_beraduccii:1,Rhampholeon_boulengeri:1):1,(Rhampholeon_nchisiensis:1,(Rhampholeon_chapmanorum:1,Rhampholeon_platyceps:1):1):1):1):1):1):1):1):1):1):1,(((Calumma_capuroni:1,(Calumma_oshaughnessyi:1,(Calumma_globifer:1,Calumma_parsonii:1):1):1):1,(Chamaeleo_namaquensis:1,(((Chamaeleo_quilensis:1,(Chamaeleo_roperi:1,Chamaeleo_dilepis:1):1):1,(Chamaeleo_laevigatus:1,(Chamaeleo_gracilis:1,Chamaeleo_necasi:1):1):1):1,(Chamaeleo_senegalensis:1,(Chamaeleo_monachus:1,((Chamaeleo_zeylanicus:1,(Chamaeleo_arabicus:1,Chamaeleo_calyptratus:1):1):1,(Chamaeleo_africanus:1,(Chamaeleo_chamaeleon:1,Chamaeleo_calcaricarens:1):1):1):1):1):1):1):1):1,(((Chamaeleo_affinis:1,(Chamaeleo_balebicornutus:1,Chamaeleo_harennae:1):1):1,((Chamaeleo_wiedersheimi:1,(Chamaeleo_pfefferi:1,Chamaeleo_quadricornis:1):1):1,(Chamaeleo_feae:1,(Chamaeleo_cristatus:1,Chamaeleo_montium:1):1):1):1):1,((Chamaeleo_oweni:1,(Chamaeleo_melleri:1,Chamaeleo_johnstoni:1):1):1,(Chamaeleo_deremensis:1,((Chamaeleo_tempeli:1,Chamaeleo_werneri:1):1,((Chamaeleo_fuelleborni:1,Chamaeleo_goetzei:1):1,(Chamaeleo_bitaeniatus:1,(Chamaeleo_jacksonii:1,((Chamaeleo_schubotzi:1,Chamaeleo_narraioca:1):1,(Chamaeleo_hoehnelii:1,(Chamaeleo_ellioti:1,(Chamaeleo_sternfeldi:1,Chamaeleo_rudis:1):1):1):1):1):1):1):1):1):1):1):1):1):1):1):1):1):1,(((Uromastyx_hardwickii:1,(Uromastyx_asmussi:1,Uromastyx_loricata:1):1):1,(Uromastyx_princeps:1,(Uromastyx_macfadyeni:1,((Uromastyx_geyri:1,(Uromastyx_dispar:1,Uromastyx_acanthinura:1):1):1,(Uromastyx_thomasi:1,((Uromastyx_leptieni:1,Uromastyx_aegyptia:1):1,((Uromastyx_yemenensis:1,Uromastyx_benti:1):1,(Uromastyx_ocellata:1,Uromastyx_ornata:1):1):1):1):1):1):1):1):1,(((Leiolepis_guentherpetersi:1,Leiolepis_guttata:1):1,(Leiolepis_reevesii:1,Leiolepis_belliana:1):1):1,((Hydrosaurus_amboinensis:1,(Physignathus_cocincinus:1,(((Hypsilurus_spinipes:1,(Hypsilurus_dilophus:1,Hypsilurus_boydii:1):1):1,((Chelosania_brunnea:1,Moloch_horridus:1):1,(Hypsilurus_modestus:1,(Hypsilurus_papuensis:1,(Hypsilurus_bruijnii:1,Hypsilurus_nigrigularis:1):1):1):1):1):1,(Physignathus_lesueurii:1,(((Ctenophorus_maculosus:1,(Ctenophorus_clayi:1,Ctenophorus_adelaidensis:1):1):1,((Ctenophorus_salinarum:1,Ctenophorus_gibba:1):1,(Ctenophorus_cristatus:1,(((Ctenophorus_reticulatus:1,Ctenophorus_nuchalis:1):1,(Ctenophorus_rufescens:1,((Ctenophorus_fionni:1,Ctenophorus_decresii:1):1,(Ctenophorus_vadnappa:1,Ctenophorus_tjantjalka:1):1):1):1):1,((Ctenophorus_ornatus:1,Ctenophorus_caudicinctus:1):1,((Ctenophorus_isolepis:1,(Ctenophorus_mckenziei:1,Ctenophorus_scutulatus:1):1):1,(Ctenophorus_pictus:1,(Ctenophorus_maculatus:1,(Ctenophorus_femoralis:1,Ctenophorus_fordi:1):1):1):1):1):1):1):1):1):1,((Lophognathus_longirostris:1,Lophognathus_temporalis:1):1,((Chlamydosaurus_kingii:1,(Lophognathus_gilberti:1,(Amphibolurus_norrisi:1,Amphibolurus_muricatus:1):1):1):1,(((Tympanocryptis_uniformis:1,((Tympanocryptis_tetraporophora:1,Tympanocryptis_intima:1):1,(Tympanocryptis_cephalus:1,(Tympanocryptis_lineata:1,Tympanocryptis_pinguicolla:1):1):1):1):1,(Rankinia_diemensis:1,((Pogona_nullarbor:1,Pogona_barbata:1):1,((Pogona_vitticeps:1,Pogona_minor:1):1,(Pogona_minima:1,Pogona_henrylawsoni:1):1):1):1):1):1,(Diporiphora_superba:1,(((Diporiphora_australis:1,Caimanops_amphiboluroides:1):1,(Amphibolurus_nobbi:1,(Diporiphora_bennettii:1,(Diporiphora_albilabris:1,(Diporiphora_lalliae:1,Diporiphora_arnhemica:1):1):1):1):1):1,((Diporiphora_winneckei:1,Diporiphora_linga:1):1,(Diporiphora_reginae:1,((Diporiphora_valens:1,Diporiphora_pindan:1):1,(Diporiphora_bilineata:1,Diporiphora_magna:1):1):1):1):1):1):1):1):1):1):1):1):1):1):1,((((Laudakia_stellio:1,((Laudakia_sacra:1,(Laudakia_nupta:1,Laudakia_tuberculata:1):1):1,(Laudakia_lehmanni:1,((Laudakia_stoliczkana:1,Laudakia_himalayana:1):1,(Laudakia_microlepis:1,(Laudakia_erythrogastra:1,Laudakia_caucasia:1):1):1):1):1):1):1,(Phrynocephalus_scutellatus:1,(Phrynocephalus_interscapularis:1,((Phrynocephalus_forsythii:1,(Phrynocephalus_theobaldi:1,(Phrynocephalus_putjatai:1,(Phrynocephalus_lidskii:1,Phrynocephalus_vlangalii:1):1):1):1):1,(Phrynocephalus_axillaris:1,((Phrynocephalus_mystaceus:1,Phrynocephalus_helioscopus:1):1,(Phrynocephalus_raddei:1,((Phrynocephalus_przewalskii:1,Phrynocephalus_versicolor:1):1,(Phrynocephalus_melanurus:1,(Phrynocephalus_guttatus:1,Phrynocephalus_albolineatus:1):1):1):1):1):1):1):1):1):1):1,(((Pseudotrapelus_sinaitus:1,(Xenagama_taylori:1,Acanthocercus_atricollis:1):1):1,(Bufoniceps_laungwalaensis:1,(Trapelus_sanguinolentus:1,(Trapelus_mutabilis:1,(Trapelus_agilis:1,((Trapelus_savignii:1,Trapelus_flavimaculatus:1):1,(Trapelus_pallidus:1,Trapelus_ruderatus:1):1):1):1):1):1):1):1,((Agama_spinosa:1,(Agama_boueti:1,(Agama_castroviejoi:1,Agama_impalearis:1):1):1):1,((Agama_boulengeri:1,(Agama_insularis:1,(Agama_weidholzi:1,Agama_gracilimembris:1):1):1):1,(((Agama_atra:1,Agama_anchietae:1):1,(Agama_hispida:1,(Agama_aculeata:1,Agama_armata:1):1):1):1,(((Agama_rueppelli:1,Agama_caudospinosa:1):1,(Agama_lionotus:1,(Agama_mwanzae:1,Agama_kaimosae:1):1):1):1,((Agama_doriae:1,Agama_sankaranica:1):1,(Agama_agama:1,(Agama_finchi:1,(Agama_paragama:1,Agama_planiceps:1):1):1):1):1):1):1):1):1):1):1,(Mantheyus_phuwuanensis:1,((((Ptyctolaemus_collicristatus:1,Ptyctolaemus_gularis:1):1,(Japalura_tricarinata:1,Japalura_variegata:1):1):1,(Draco_dussumieri:1,(Draco_lineatus:1,(((Draco_maculatus:1,(Draco_cristatellus:1,Draco_fimbriatus:1):1):1,((Draco_mindanensis:1,Draco_maximus:1):1,(Draco_quinquefasciatus:1,((Draco_blanfordii:1,(Draco_obscurus:1,Draco_taeniopterus:1):1):1,(Draco_melanopogon:1,(Draco_indochinensis:1,Draco_haematopogon:1):1):1):1):1):1):1,(((Draco_beccarii:1,(Draco_rhytisma:1,Draco_bourouniensis:1):1):1,(Draco_spilonotus:1,(Draco_biaro:1,Draco_caerulhians:1):1):1):1,(Draco_bimaculatus:1,((Draco_volans:1,(Draco_boschmai:1,Draco_timorensis:1):1):1,((Draco_cyanopterus:1,Draco_reticulatus:1):1,(Draco_quadrasi:1,((Draco_cornutus:1,Draco_guentheri:1):1,(Draco_spilopterus:1,(Draco_ornatus:1,Draco_palawanensis:1):1):1):1):1):1):1):1):1):1):1):1):1,(Phoxophrys_nigrilabris:1,((Gonocephalus_robinsonii:1,Japalura_polygonata:1):1,((((Coryphophylax_subcristatus:1,Aphaniotis_fusca:1):1,(Bronchocela_cristatella:1,(Gonocephalus_grandis:1,(Gonocephalus_kuhlii:1,Gonocephalus_chamaeleontinus:1):1):1):1):1,((Lyriocephalus_scutatus:1,(Cophotis_ceylanica:1,Cophotis_dumbara:1):1):1,(Ceratophora_aspera:1,(Ceratophora_karu:1,(Ceratophora_erdeleni:1,Ceratophora_stoddartii:1):1):1):1):1):1,(((Calotes_mystaceus:1,(Calotes_emma:1,Calotes_chincollium:1):1):1,(((Calotes_htunwini:1,Calotes_calotes:1):1,(Calotes_irawadi:1,Calotes_versicolor:1):1):1,((Calotes_liolepis:1,Calotes_nigrilabris:1):1,(Calotes_ceylonensis:1,Calotes_liocephalus:1):1):1):1):1,(Salea_horsfieldii:1,((Acanthosaura_crucigera:1,(Acanthosaura_armata:1,(Acanthosaura_lepidogaster:1,Acanthosaura_capra:1):1):1):1,((Otocryptis_wiegmanni:1,Sitana_ponticeriana:1):1,((Japalura_splendida:1,Japalura_flaviceps:1):1,(Salea_kakhienensis:1,(Pseudocalotes_flavigula:1,Pseudocalotes_brevipes:1):1):1):1):1):1):1):1):1):1):1):1):1):1):1):1):1):1,(((((Stenocercus_ochoai:1,Stenocercus_formosus:1):1,(Stenocercus_apurimacus:1,Stenocercus_scapularis:1):1):1,((Stenocercus_roseiventris:1,(Stenocercus_doellojuradoi:1,Stenocercus_azureus:1):1):1,(((Stenocercus_caducus:1,Stenocercus_limitaris:1):1,((Stenocercus_percultus:1,Stenocercus_ornatus:1):1,((Stenocercus_iridescens:1,Stenocercus_puyango:1):1,((Stenocercus_rhodomelas:1,Stenocercus_angulifer:1):1,(Stenocercus_chota:1,(Stenocercus_festae:1,(Stenocercus_angel:1,Stenocercus_guentheri:1):1):1):1):1):1):1):1,(Stenocercus_humeralis:1,((Stenocercus_marmoratus:1,(Stenocercus_torquatus:1,Stenocercus_crassicaudatus:1):1):1,(Stenocercus_varius:1,((Stenocercus_imitator:1,(Stenocercus_empetrus:1,Stenocercus_eunetopsis:1):1):1,((Stenocercus_cupreus:1,Stenocercus_boettgeri:1):1,((Stenocercus_ornatissimus:1,Stenocercus_chrysopygus:1):1,((Stenocercus_stigmosus:1,Stenocercus_melanopygus:1):1,(Stenocercus_latebrosus:1,Stenocercus_orientalis:1):1):1):1):1):1):1):1):1):1):1):1,(((Microlophus_thoracicus:1,(Microlophus_theresiae:1,((Microlophus_heterolepis:1,(Microlophus_peruvianus:1,Microlophus_tigris:1):1):1,(Microlophus_quadrivittatus:1,(Microlophus_atacamensis:1,(Microlophus_yanezi:1,Microlophus_theresioides:1):1):1):1):1):1):1,(Microlophus_koepckeorum:1,((Microlophus_occipitalis:1,(Microlophus_habelii:1,Microlophus_bivittatus:1):1):1,(Microlophus_stolzmanni:1,(Microlophus_delanonis:1,(Microlophus_grayii:1,(Microlophus_pacificus:1,(Microlophus_duncanensis:1,Microlophus_albemarlensis:1):1):1):1):1):1):1):1):1,(Uranoscodon_superciliosus:1,(((Tropidurus_bogerti:1,Uracentron_flaviceps:1):1,(Strobilurus_torquatus:1,(Plica_umbra:1,(Plica_plica:1,Plica_lumaria:1):1):1):1):1,((Tropidurus_spinulosus:1,Tropidurus_callathelys:1):1,((Eurolophosaurus_divaricatus:1,(Eurolophosaurus_nanuzae:1,Eurolophosaurus_amathites:1):1):1,(Tropidurus_hygomi:1,(Tropidurus_montanus:1,((Tropidurus_itambere:1,Tropidurus_psammonastes:1):1,((Tropidurus_insulanus:1,(Tropidurus_oreadicus:1,(Tropidurus_torquatus:1,Tropidurus_hispidus:1):1):1):1,((Tropidurus_erythrocephalus:1,Tropidurus_mucujensis:1):1,(Tropidurus_etheridgei:1,Tropidurus_cocorobensis:1):1):1):1):1):1):1):1):1):1):1):1):1,(((Dipsosaurus_dorsalis:1,(Brachylophus_vitiensis:1,Brachylophus_fasciatus:1):1):1,(((Iguana_delicatissima:1,Iguana_iguana:1):1,(Sauromalus_ater:1,(Sauromalus_klauberi:1,(Sauromalus_varius:1,Sauromalus_hispidus:1):1):1):1):1,((Cyclura_pinguis:1,((Cyclura_cornuta:1,(Cyclura_carinata:1,Cyclura_ricordi:1):1):1,(Cyclura_collei:1,(Cyclura_rileyi:1,(Cyclura_cychlura:1,Cyclura_nubila:1):1):1):1):1):1,((Amblyrhynchus_cristatus:1,(Conolophus_pallidus:1,Conolophus_subcristatus:1):1):1,((Ctenosaura_similis:1,(Ctenosaura_hemilopha:1,(Ctenosaura_pectinata:1,Ctenosaura_acanthura:1):1):1):1,((Ctenosaura_melanosterna:1,(Ctenosaura_bakeri:1,Ctenosaura_oedirhina:1):1):1,((Ctenosaura_oaxacana:1,Ctenosaura_quinquecarinata:1):1,(Ctenosaura_flavidorsalis:1,Ctenosaura_palearis:1):1):1):1):1):1):1):1):1,(((Leiocephalus_raviceps:1,Leiocephalus_carinatus:1):1,((Leiocephalus_barahonensis:1,Leiocephalus_schreibersii:1):1,(Leiocephalus_personatus:1,Leiocephalus_psammodromus:1):1):1):1,((((Gambelia_wislizenii:1,(Gambelia_copeii:1,Gambelia_sila:1):1):1,((Crotaphytus_reticulatus:1,Crotaphytus_antiquus:1):1,((Crotaphytus_bicinctores:1,(Crotaphytus_collaris:1,Crotaphytus_nebrius:1):1):1,(Crotaphytus_vestigium:1,(Crotaphytus_grismeri:1,Crotaphytus_insularis:1):1):1):1):1):1,((((Callisaurus_draconoides:1,(Cophosaurus_texanus:1,(Holbrookia_lacerata:1,(Holbrookia_maculata:1,Holbrookia_propinqua:1):1):1):1):1,((Uma_paraphygas:1,Uma_exsul:1):1,(Uma_scoparia:1,(Uma_notata:1,Uma_inornata:1):1):1):1):1,(Phrynosoma_cornutum:1,((Phrynosoma_solare:1,((Phrynosoma_platyrhinos:1,Phrynosoma_mcallii:1):1,(Phrynosoma_coronatum:1,(Phrynosoma_blainvillii:1,(Phrynosoma_wigginsi:1,Phrynosoma_cerroense:1):1):1):1):1):1,((Phrynosoma_asio:1,(Phrynosoma_taurus:1,Phrynosoma_braconnieri:1):1):1,(Phrynosoma_modestum:1,(Phrynosoma_orbiculare:1,(Phrynosoma_ditmarsi:1,(Phrynosoma_hernandesi:1,Phrynosoma_douglassii:1):1):1):1):1):1):1):1):1,(((Petrosaurus_mearnsi:1,(Petrosaurus_thalassinus:1,Petrosaurus_repens:1):1):1,(Uta_squamata:1,(Uta_palmeri:1,(Uta_stejnegeri:1,Uta_stansburiana:1):1):1):1):1,(((Urosaurus_bicarinatus:1,Urosaurus_gadovi:1):1,((Urosaurus_nigricaudus:1,Urosaurus_lahtelai:1):1,(Urosaurus_graciosus:1,(Urosaurus_ornatus:1,(Urosaurus_auriculatus:1,Urosaurus_clarionensis:1):1):1):1):1):1,(((Sceloporus_couchii:1,Sceloporus_parvus:1):1,(Sceloporus_chrysostictus:1,(Sceloporus_teapensis:1,(Sceloporus_variabilis:1,(Sceloporus_cozumelae:1,Sceloporus_smithi:1):1):1):1):1):1,(((Sceloporus_angustus:1,Sceloporus_grandaevus:1):1,(Sceloporus_utiformis:1,(Sceloporus_carinatus:1,(Sceloporus_siniferus:1,Sceloporus_squamosus:1):1):1):1):1,(Sceloporus_merriami:1,((Sceloporus_nelsoni:1,Sceloporus_pyrocephalus:1):1,(((Sceloporus_ochoterenae:1,Sceloporus_jalapae:1):1,(Sceloporus_maculosus:1,Sceloporus_gadoviae:1):1):1,((Sceloporus_vandenburgianus:1,(Sceloporus_arenicolus:1,Sceloporus_graciosus:1):1):1,(((Sceloporus_licki:1,(Sceloporus_hunsakeri:1,Sceloporus_orcutti:1):1):1,(Sceloporus_magister:1,(Sceloporus_lineatulus:1,Sceloporus_zosteromus:1):1):1):1,(Sceloporus_melanorhinus:1,(((Sceloporus_grammicus:1,(Sceloporus_heterolepis:1,Sceloporus_palaciosi:1):1):1,((Sceloporus_bicanthalis:1,Sceloporus_aeneus:1):1,((Sceloporus_slevini:1,Sceloporus_scalaris:1):1,(Sceloporus_chaneyi:1,(Sceloporus_goldmani:1,Sceloporus_samcolemani:1):1):1):1):1):1,(((Sceloporus_megalepidurus:1,(Sceloporus_insignis:1,(Sceloporus_jarrovii:1,(Sceloporus_bulleri:1,Sceloporus_torquatus:1):1):1):1):1,((Sceloporus_macdougalli:1,Sceloporus_mucronatus:1):1,((Sceloporus_dugesii:1,Sceloporus_poinsettii:1):1,(Sceloporus_minor:1,(Sceloporus_ornatus:1,(Sceloporus_cyanogenys:1,Sceloporus_serrifer:1):1):1):1):1):1):1,(Sceloporus_clarkii:1,((Sceloporus_olivaceus:1,(Sceloporus_occidentalis:1,(Sceloporus_virgatus:1,((Sceloporus_cautus:1,Sceloporus_undulatus:1):1,(Sceloporus_consobrinus:1,Sceloporus_woodi:1):1):1):1):1):1,((Sceloporus_horridus:1,(Sceloporus_spinosus:1,Sceloporus_edwardtaylori:1):1):1,(((Sceloporus_lundelli:1,Sceloporus_malachiticus:1):1,(Sceloporus_smaragdinus:1,Sceloporus_taeniocnemis:1):1):1,((Sceloporus_subpictus:1,Sceloporus_cryptus:1):1,(Sceloporus_formosus:1,(Sceloporus_adleri:1,Sceloporus_stejnegeri:1):1):1):1):1):1):1):1):1):1):1):1):1):1):1):1):1):1):1):1):1):1,((((Polychrus_marmoratus:1,Polychrus_femoralis:1):1,(Polychrus_acutirostris:1,Polychrus_gutturosus:1):1):1,(Hoplocercus_spinosus:1,(Morunasaurus_annularis:1,((Enyalioides_heterolepis:1,Enyalioides_laticeps:1):1,(Enyalioides_oshaughnessyi:1,(Enyalioides_palpebralis:1,(Enyalioides_praestabilis:1,Enyalioides_microlepis:1):1):1):1):1):1):1):1,(((((Chalarodon_madagascariensis:1,(Oplurus_cuvieri:1,Oplurus_cyclurus:1):1):1,(Oplurus_quadrimaculatus:1,(Oplurus_saxicola:1,(Oplurus_fierinensis:1,Oplurus_grandidieri:1):1):1):1):1,((Enyalius_bilineatus:1,(Enyalius_leechii:1,(Urostrophus_gallardoi:1,(Urostrophus_vautieri:1,Anisolepis_longicauda:1):1):1):1):1,((Diplolaemus_darwinii:1,Pristidactylus_scapulatus:1):1,(Pristidactylus_torquatus:1,(Leiosaurus_bellii:1,(Leiosaurus_catamarcensis:1,Leiosaurus_paronae:1):1):1):1):1):1):1,(Ctenoblepharys_adspersa:1,(((Phymaturus_indistinctus:1,(Phymaturus_patagonicus:1,Phymaturus_somuncurensis:1):1):1,(Phymaturus_dorsimaculatus:1,(Phymaturus_palluma:1,(Phymaturus_punae:1,(Phymaturus_antofagastensis:1,Phymaturus_mallimaccii:1):1):1):1):1):1,(((Liolaemus_tenuis:1,((Liolaemus_lemniscatus:1,((Liolaemus_fuscus:1,Liolaemus_nigroviridis:1):1,(Liolaemus_nitidus:1,Liolaemus_monticola:1):1):1):1,((Liolaemus_zapallarensis:1,Liolaemus_atacamensis:1):1,(Liolaemus_pseudolemniscatus:1,(Liolaemus_nigromaculatus:1,(Liolaemus_paulinae:1,Liolaemus_platei:1):1):1):1):1):1):1,(((Liolaemus_thermarum:1,Liolaemus_austromendocinus:1):1,((Liolaemus_dicktracy:1,(Liolaemus_heliodermis:1,(Liolaemus_umbrifer:1,Liolaemus_capillitas:1):1):1):1,(Liolaemus_petrophilus:1,((Liolaemus_ceii:1,Liolaemus_buergeri:1):1,(Liolaemus_leopardinus:1,(Liolaemus_elongatus:1,Liolaemus_kriegi:1):1):1):1):1):1):1,(Liolaemus_coeruleus:1,(((Liolaemus_bellii:1,(Liolaemus_schroederi:1,Liolaemus_gravenhorstii:1):1):1,(Liolaemus_chiliensis:1,(Liolaemus_cyanogaster:1,(Liolaemus_hernani:1,Liolaemus_pictus:1):1):1):1):1,(Liolaemus_bibronii:1,(((Liolaemus_ramirezae:1,Liolaemus_yanalcu:1):1,(Liolaemus_robertmertensi:1,(Liolaemus_saxatilis:1,Liolaemus_gracilis:1):1):1):1,(Liolaemus_pagaburoi:1,(Liolaemus_bitaeniatus:1,(Liolaemus_chaltin:1,(Liolaemus_walkeri:1,Liolaemus_puna:1):1):1):1):1):1):1):1):1):1):1,(((Liolaemus_hatcheri:1,(Liolaemus_lineomaculatus:1,(Liolaemus_kolengh:1,Liolaemus_silvanae:1):1):1):1,(Liolaemus_magellanicus:1,((Liolaemus_somuncurae:1,Liolaemus_uptoni:1):1,((Liolaemus_baguali:1,(Liolaemus_escarchadosi:1,Liolaemus_tari:1):1):1,((Liolaemus_kingii:1,(Liolaemus_sarmientoi:1,Liolaemus_gallardoi:1):1):1,(Liolaemus_scolaroi:1,(Liolaemus_zullyi:1,(Liolaemus_archeforus:1,Liolaemus_tristis:1):1):1):1):1):1):1):1):1,((Liolaemus_reichei:1,(Liolaemus_orientalis:1,((Liolaemus_huacahuasicus:1,(Liolaemus_dorbignyi:1,(Liolaemus_molinai:1,(Liolaemus_andinus:1,Liolaemus_multicolor:1):1):1):1):1,(Liolaemus_famatinae:1,(Liolaemus_vallecurensis:1,(Liolaemus_ruibali:1,(Liolaemus_fabiani:1,Liolaemus_audituvelatus:1):1):1):1):1):1):1):1,((Liolaemus_pseudoanomalus:1,((Liolaemus_lutzae:1,Liolaemus_occipitalis:1):1,((Liolaemus_scapularis:1,(Liolaemus_wiegmannii:1,Liolaemus_azarai:1):1):1,(Liolaemus_salinicola:1,(Liolaemus_multimaculatus:1,Liolaemus_riojanus:1):1):1):1):1):1,(((Liolaemus_rothi:1,(Liolaemus_boulengeri:1,(Liolaemus_telsen:1,Liolaemus_inacayali:1):1):1):1,((Liolaemus_donosobarrosi:1,Liolaemus_cuyanus:1):1,(Liolaemus_melanops:1,((Liolaemus_morenoi:1,Liolaemus_canqueli:1):1,(Liolaemus_chehuachekenk:1,(Liolaemus_xanthoviridis:1,Liolaemus_fitzingerii:1):1):1):1):1):1):1,(Liolaemus_hermannunezi:1,((Liolaemus_uspallatensis:1,(Liolaemus_chacoensis:1,(Liolaemus_olongasta:1,(Liolaemus_grosseorum:1,(Liolaemus_laurenti:1,Liolaemus_darwinii:1):1):1):1):1):1,((Liolaemus_koslowskyi:1,(Liolaemus_espinozai:1,Liolaemus_quilmes:1):1):1,(Liolaemus_abaucan:1,(Liolaemus_crepuscularis:1,((Liolaemus_albiceps:1,Liolaemus_irregularis:1):1,(Liolaemus_calchaqui:1,(Liolaemus_lavillai:1,Liolaemus_ornatus:1):1):1):1):1):1):1):1):1):1):1):1):1):1):1):1):1,(((Laemanctus_longipes:1,(Corytophanes_cristatus:1,Corytophanes_percarinatus:1):1):1,(Basiliscus_galeritus:1,(Basiliscus_vittatus:1,(Basiliscus_basiliscus:1,Basiliscus_plumifrons:1):1):1):1):1,(((Anolis_boettgeri:1,((Anolis_bonairensis:1,Anolis_luciae:1):1,(Anolis_griseus:1,(Anolis_trinitatis:1,(Anolis_richardii:1,(Anolis_aeneus:1,(Anolis_extremus:1,Anolis_roquet:1):1):1):1):1):1):1):1,((Anolis_fitchi:1,(Anolis_huilae:1,((Anolis_ventrimaculatus:1,(Anolis_gemmosus:1,Anolis_aequatorialis:1):1):1,(Anolis_peraccae:1,(Anolis_chloris:1,Anolis_festae:1):1):1):1):1):1,((Anolis_euskalerriari:1,(Anolis_nicefori:1,(Anolis_heterodermus:1,(Anolis_inderenae:1,Anolis_vanzolinii:1):1):1):1):1,(((Anolis_transversalis:1,Anolis_punctatus:1):1,(Anolis_tigrinus:1,(Anolis_anatoloros:1,Anolis_jacare:1):1):1):1,((Anolis_neblininus:1,Anolis_calimae:1):1,(Anolis_agassizi:1,((Anolis_insignis:1,Anolis_microtus:1):1,((Anolis_danieli:1,(Anolis_chocorum:1,Anolis_fraseri:1):1):1,((Anolis_maculigula:1,Anolis_casildae:1):1,(Anolis_frenatus:1,Anolis_princeps:1):1):1):1):1):1):1):1):1):1):1,((((Anolis_vermiculatus:1,Anolis_bartschi:1):1,(Anolis_occultus:1,(Anolis_monticola:1,(Anolis_darlingtoni:1,(Anolis_bahorucoensis:1,(Anolis_hendersoni:1,Anolis_dolichocephalus:1):1):1):1):1):1):1,((Anolis_coelestinus:1,(Anolis_chlorocyanus:1,(Anolis_aliniger:1,Anolis_singularis:1):1):1):1,((Anolis_noblei:1,Anolis_smallwoodi:1):1,(Anolis_baracoae:1,(Anolis_equestris:1,Anolis_luteogularis:1):1):1):1):1):1,(((Anolis_etheridgei:1,(Anolis_insolitus:1,Anolis_fowleri:1):1):1,(Anolis_barbouri:1,(Anolis_olssoni:1,(Anolis_alumina:1,Anolis_semilineatus:1):1):1):1):1,((Anolis_argenteolus:1,((Anolis_barbatus:1,(Anolis_porcus:1,(Anolis_guamuhaya:1,Anolis_chamaeleonides:1):1):1):1,(Anolis_cuvieri:1,(Anolis_christophei:1,(Anolis_eugenegrahami:1,(Anolis_ricordi:1,(Anolis_barahonae:1,Anolis_baleatus:1):1):1):1):1):1):1):1,(((Anolis_marcanoi:1,((Anolis_longitibialis:1,Anolis_strahmi:1):1,(Anolis_haetianus:1,(Anolis_shrevei:1,(Anolis_armouri:1,(Anolis_whitemani:1,Anolis_cybotes:1):1):1):1):1):1):1,(Anolis_lucius:1,(((Anolis_clivicola:1,(Anolis_rejectus:1,(Anolis_cupeyalensis:1,Anolis_cyanopleurus:1):1):1):1,((Anolis_alfaroi:1,Anolis_macilentus:1):1,(Anolis_vanidicus:1,(Anolis_alutaceus:1,Anolis_inexpectatus:1):1):1):1):1,(((Anolis_sheplani:1,Anolis_placidus:1):1,(Anolis_alayoni:1,(Anolis_angusticeps:1,Anolis_paternus:1):1):1):1,(((Anolis_guazuma:1,Anolis_garridoi:1):1,(Anolis_loysiana:1,(Anolis_pumilus:1,(Anolis_argillaceus:1,Anolis_centralis:1):1):1):1):1,((Anolis_isolepis:1,Anolis_oporinus:1):1,((Anolis_porcatus:1,Anolis_carolinensis:1):1,((Anolis_brunneus:1,Anolis_longiceps:1):1,(Anolis_maynardi:1,(Anolis_smaragdinus:1,Anolis_allisoni:1):1):1):1):1):1):1):1):1):1):1,((((Anolis_pogus:1,Anolis_wattsi:1):1,((Anolis_leachii:1,(Anolis_gingivinus:1,Anolis_bimaculatus:1):1):1,((Anolis_terraealtae:1,Anolis_oculatus:1):1,(Anolis_ferreus:1,(Anolis_lividus:1,(Anolis_nubilis:1,(Anolis_marmoratus:1,Anolis_sabanus:1):1):1):1):1):1):1):1,((Anolis_distichus:1,(Anolis_websteri:1,(Anolis_brevirostris:1,(Anolis_caudalis:1,Anolis_marron:1):1):1):1):1,((Anolis_acutus:1,(Anolis_evermanni:1,Anolis_stratulus:1):1):1,(((Anolis_krugi:1,Anolis_pulchellus:1):1,(Anolis_gundlachi:1,Anolis_poncensis:1):1):1,((Anolis_cooki:1,Anolis_monensis:1):1,(Anolis_scriptus:1,(Anolis_ernestwilliamsi:1,(Anolis_cristatellus:1,Anolis_desechensis:1):1):1):1):1):1):1):1):1,(((Anolis_imias:1,(Anolis_rubribarbaris:1,(Anolis_ahli:1,Anolis_allogus:1):1):1):1,((Anolis_guafe:1,(Anolis_confusus:1,(Anolis_homolechis:1,Anolis_jubar:1):1):1):1,(Anolis_mestrei:1,(Anolis_ophiolepis:1,(Anolis_sagrei:1,(Anolis_bremeri:1,Anolis_quadriocellifer:1):1):1):1):1):1):1,((((Anolis_reconditus:1,Anolis_lineatopus:1):1,(Anolis_valencienni:1,(Anolis_opalinus:1,(Anolis_garmani:1,(Anolis_grahami:1,Anolis_conspersus:1):1):1):1):1):1,(Anolis_auratus:1,((Anolis_onca:1,Anolis_annectens:1):1,(Anolis_lineatus:1,(Anolis_meridionalis:1,(Anolis_nitens:1,(Anolis_chrysolepis:1,Anolis_bombiceps:1):1):1):1):1):1):1):1,(((Anolis_purpurgularis:1,Anolis_loveridgei:1):1,(Anolis_utilensis:1,((Anolis_sminthus:1,Anolis_crassulus:1):1,((Anolis_uniformis:1,Anolis_polyrhachis:1):1,(Anolis_bitectus:1,(Anolis_biporcatus:1,(Anolis_aquaticus:1,Anolis_woodi:1):1):1):1):1):1):1):1,(Anolis_quercorum:1,((Anolis_ortonii:1,((Anolis_sericeus:1,Anolis_isthmicus:1):1,(Anolis_intermedius:1,Anolis_laeviventris:1):1):1):1,(((Anolis_humilis:1,Anolis_pachypus:1):1,(Anolis_altae:1,(Anolis_fuscoauratus:1,Anolis_kemptoni:1):1):1):1,((Anolis_polylepis:1,Anolis_cupreus:1):1,((Anolis_tropidonotus:1,Anolis_capito:1):1,(Anolis_ocelloscapularis:1,(Anolis_carpenteri:1,(((Anolis_zeus:1,Anolis_limifrons:1):1,(Anolis_lemurinus:1,Anolis_bicaorum:1):1):1,((Anolis_lionotus:1,Anolis_oxylophus:1):1,(Anolis_tropidogaster:1,(Anolis_trachyderma:1,Anolis_poecilopus:1):1):1):1):1):1):1):1):1):1):1):1):1):1):1):1):1):1):1):1):1):1):1):1):1):1):1):1):1):1,((Typhlophis_squamosus:1,Liotyphlops_albirostris:1):1,((((Leptotyphlops_bicolor:1,((Leptotyphlops_septemstriatus:1,(Leptotyphlops_albifrons:1,(Leptotyphlops_columbi:1,Leptotyphlops_goudotii:1):1):1):1,((Leptotyphlops_macrolepis:1,(Leptotyphlops_humilis:1,Leptotyphlops_dulcis:1):1):1,((Leptotyphlops_breuili:1,Leptotyphlops_carlae:1):1,(Leptotyphlops_asbolepis:1,(Leptotyphlops_leptipilepta:1,Leptotyphlops_pyrites:1):1):1):1):1):1):1,((Leptotyphlops_occidentalis:1,(Leptotyphlops_nigroterminus:1,((Leptotyphlops_sylvicolus:1,Leptotyphlops_nigricans:1):1,(Leptotyphlops_conjunctus:1,(Leptotyphlops_scutifrons:1,Leptotyphlops_distanti:1):1):1):1):1):1,(Leptotyphlops_longicaudus:1,(Leptotyphlops_algeriensis:1,((Leptotyphlops_boueti:1,Leptotyphlops_rouxestevae:1):1,(Leptotyphlops_blanfordi:1,(Leptotyphlops_adleri:1,Leptotyphlops_macrorhynchus:1):1):1):1):1):1):1):1,((Typhlops_mirus:1,Typhlops_hedraeus:1):1,(Xenotyphlops_grandidieri:1,(((Typhlops_reticulatus:1,Typhlops_brongersmianus:1):1,(Typhlops_biminiensis:1,((Typhlops_hectus:1,Typhlops_pusillus:1):1,(((Typhlops_syntherus:1,(Typhlops_eperopeus:1,(Typhlops_lumbricalis:1,(Typhlops_titanops:1,Typhlops_schwartzi:1):1):1):1):1,(Typhlops_sulcatus:1,(Typhlops_rostellatus:1,(Typhlops_capitulatus:1,(Typhlops_jamaicensis:1,(Typhlops_agoralionis:1,Typhlops_sylleptor:1):1):1):1):1):1):1,((Typhlops_caymanensis:1,(Typhlops_arator:1,(Typhlops_contorhinus:1,(Typhlops_anchaurus:1,(Typhlops_notorachius:1,Typhlops_anousius:1):1):1):1):1):1,((Typhlops_dominicanus:1,Typhlops_monastus:1):1,(Typhlops_granti:1,(Typhlops_hypomethes:1,(Typhlops_platycephalus:1,(Typhlops_catapontus:1,Typhlops_richardi:1):1):1):1):1):1):1):1):1):1):1,(((Rhinotyphlops_lalandei:1,(Rhinotyphlops_newtoni:1,Rhinotyphlops_feae:1):1):1,(Letheobia_obtusa:1,((Typhlops_angolensis:1,Typhlops_elegans:1):1,(Rhinotyphlops_schlegelii:1,((Typhlops_bibronii:1,Typhlops_fornasinii:1):1,(Typhlops_lineolatus:1,(Typhlops_punctatus:1,Typhlops_congestus:1):1):1):1):1):1):1):1,(Typhlops_vermicularis:1,(Typhlops_arenarius:1,((Typhlops_ruber:1,Typhlops_luzonensis:1):1,((Ramphotyphlops_albiceps:1,(Typhlops_pammeces:1,(Typhlops_pushpakumara:1,Ramphotyphlops_braminus:1):1):1):1,(((Acutotyphlops_kunuaensis:1,Acutotyphlops_subocularis:1):1,(Ramphotyphlops_acuticauda:1,Ramphotyphlops_lineatus:1):1):1,(Ramphotyphlops_polygrammicus:1,(((Austrotyphlops_diversus:1,(Austrotyphlops_guentheri:1,Austrotyphlops_howi:1):1):1,(Austrotyphlops_bituberculatus:1,(Austrotyphlops_grypus:1,(Austrotyphlops_leptosomus:1,Austrotyphlops_longissimus:1):1):1):1):1,(((Austrotyphlops_ammodytes:1,Austrotyphlops_unguirostris:1):1,((Austrotyphlops_ligatus:1,Austrotyphlops_ganei:1):1,(Austrotyphlops_troglodytes:1,Austrotyphlops_kimberleyensis:1):1):1):1,((Ramphotyphlops_bicolor:1,(Austrotyphlops_splendidus:1,Austrotyphlops_pinguis:1):1):1,(Austrotyphlops_waitii:1,(Austrotyphlops_australis:1,(Austrotyphlops_endoterus:1,(Austrotyphlops_pilbarensis:1,Austrotyphlops_hamatus:1):1):1):1):1):1):1):1):1):1):1):1):1):1):1):1):1):1):1,((Anilius_scytale:1,((Trachyboa_boulengeri:1,Trachyboa_gularis:1):1,((Tropidophis_wrighti:1,Tropidophis_pardalis:1):1,((Tropidophis_melanurus:1,Tropidophis_feicki:1):1,(Tropidophis_haetianus:1,Tropidophis_greenwayi:1):1):1):1):1):1,(Xenophidion_schaeferi:1,((Casarea_dussumieri:1,(((Sanzinia_madagascariensis:1,(Acrantophis_dumerili:1,Acrantophis_madagascariensis:1):1):1,(Calabaria_reinhardtii:1,(((Lichanura_trivirgata:1,Charina_bottae:1):1,(Ungaliophis_continentalis:1,Exiliboa_placata:1):1):1,((Candoia_aspera:1,(Candoia_bibroni:1,Candoia_carinata:1):1):1,((Eryx_jayakari:1,((Gongylophis_conicus:1,Gongylophis_colubrinus:1):1,((Eryx_jaculus:1,Eryx_johnii:1):1,(Eryx_elegans:1,(Eryx_tataricus:1,Eryx_miliaris:1):1):1):1):1):1,(Boa_constrictor:1,((Corallus_hortulanus:1,(Corallus_annulatus:1,Corallus_caninus:1):1):1,((Epicrates_cenchria:1,(Eunectes_notaeus:1,Eunectes_murinus:1):1):1,((Epicrates_angulifer:1,(Epicrates_monensis:1,Epicrates_inornatus:1):1):1,((Epicrates_subflavus:1,Epicrates_fordi:1):1,(Epicrates_chrysogaster:1,(Epicrates_striatus:1,Epicrates_exsul:1):1):1):1):1):1):1):1):1):1):1):1):1,(((Anomochilus_leonardi:1,(Cylindrophis_ruffus:1,Cylindrophis_maculatus:1):1):1,(Melanophidium_punctatum:1,(Brachyophidium_rhodogaster:1,(Uropeltis_liura:1,(Uropeltis_ceylanicus:1,(Rhinophis_travancoricus:1,((Uropeltis_phillipsi:1,Uropeltis_melanogaster:1):1,((Rhinophis_drummondhayi:1,(Rhinophis_philippinus:1,Rhinophis_dorsimaculatus:1):1):1,(Rhinophis_oxyrhynchus:1,(Pseudotyphlops_philippinus:1,(Rhinophis_blythii:1,Rhinophis_homolepis:1):1):1):1):1):1):1):1):1):1):1):1,(Xenopeltis_unicolor:1,(Loxocemus_bicolor:1,((Python_brongersmai:1,((Python_molurus:1,Python_sebae:1):1,(Python_curtus:1,Python_regius:1):1):1):1,((Broghammerus_timoriensis:1,Broghammerus_reticulatus:1):1,(((Morelia_oenpelliensis:1,(Morelia_amethistina:1,Morelia_boeleni:1):1):1,((Aspidites_melanocephalus:1,Aspidites_ramsayi:1):1,(Liasis_olivaceus:1,(Apodora_papuana:1,(Liasis_fuscus:1,Liasis_mackloti:1):1):1):1):1):1,((Bothrochilus_boa:1,Leiopython_albertisii:1):1,(Morelia_viridis:1,((Morelia_carinata:1,(Morelia_bredli:1,Morelia_spilota:1):1):1,(Antaresia_maculosa:1,(Antaresia_perthensis:1,(Antaresia_childreni:1,Antaresia_stimsoni:1):1):1):1):1):1):1):1):1):1):1):1):1):1):1,(((Acrochordus_javanicus:1,(Acrochordus_arafurae:1,Acrochordus_granulatus:1):1):1,((Achalinus_rufescens:1,Achalinus_meiguensis:1):1,(Xenodermus_javanicus:1,Stoliczkaia_borneensis:1):1):1):1,((Asthenodipsas_vertebralis:1,(Aplopeltura_boa:1,(Pareas_monticola:1,((Pareas_formosensis:1,Pareas_boulengeri:1):1,((Pareas_macularius:1,Pareas_margaritophorus:1):1,(Pareas_hamptoni:1,(Pareas_nuchalis:1,Pareas_carinatus:1):1):1):1):1):1):1):1,(((((Eristicophis_macmahoni:1,(Pseudocerastes_fieldi:1,Pseudocerastes_persicus:1):1):1,(((Macrovipera_schweizeri:1,Macrovipera_lebetina:1):1,(Vipera_xanthina:1,(Vipera_raddei:1,(Vipera_bornmuelleri:1,(Vipera_wagneri:1,Vipera_albizona:1):1):1):1):1):1,((Vipera_palaestinae:1,(Daboia_russelii:1,(Macrovipera_mauritanica:1,Macrovipera_deserti:1):1):1):1,(Vipera_ammodytes:1,((Vipera_aspis:1,Vipera_latastei:1):1,((Vipera_seoanei:1,(Vipera_nikolskii:1,(Vipera_barani:1,Vipera_berus:1):1):1):1,(Vipera_kaznakovi:1,(Vipera_eriwanensis:1,(Vipera_ursinii:1,(Vipera_dinniki:1,(Vipera_lotievi:1,Vipera_renardi:1):1):1):1):1):1):1):1):1):1):1):1,(((Proatheris_superciliaris:1,(Cerastes_vipera:1,(Cerastes_gasperettii:1,Cerastes_cerastes:1):1):1):1,((Causus_resimus:1,(Causus_defilippii:1,Causus_rhombeatus:1):1):1,(Echis_carinatus:1,((Echis_jogeri:1,Echis_ocellatus:1):1,((Echis_pyramidum:1,Echis_leucogaster:1):1,(Echis_coloratus:1,Echis_omanensis:1):1):1):1):1):1):1,(((Atheris_barbouri:1,Atheris_ceratophora:1):1,(Atheris_chlorechis:1,((Atheris_desaixi:1,Atheris_nitschei:1):1,(Atheris_squamigera:1,Atheris_hispida:1):1):1):1):1,((Bitis_arietans:1,Bitis_worthingtoni:1):1,((Bitis_gabonica:1,Bitis_nasicornis:1):1,((Bitis_caudalis:1,Bitis_peringueyi:1):1,(Bitis_xeropaga:1,(Bitis_atropos:1,(Bitis_rubida:1,Bitis_cornuta:1):1):1):1):1):1):1):1):1):1,(Azemiops_feae:1,((Garthius_chaseni:1,(Deinagkistrodon_acutus:1,Tropidolaemus_wagleri:1):1):1,((Calloselasma_rhodostoma:1,(Hypnale_nepa:1,(Hypnale_zara:1,Hypnale_hypnale:1):1):1):1,((((Trimeresurus_borneensis:1,Trimeresurus_puniceus:1):1,(Trimeresurus_malabaricus:1,(Trimeresurus_trigonocephalus:1,Trimeresurus_gramineus:1):1):1):1,((Parias_hageni:1,(Parias_malcolmi:1,(Parias_flavomaculatus:1,(Parias_sumatranus:1,Parias_schultzei:1):1):1):1):1,((Himalayophis_tibetanus:1,Popeia_popeiorum:1):1,((Viridovipera_medoensis:1,(Viridovipera_yunnanensis:1,(Viridovipera_gumprechti:1,(Viridovipera_vogeli:1,Viridovipera_stejnegeri:1):1):1):1):1,((Cryptelytrops_kanburiensis:1,(Cryptelytrops_macrops:1,Cryptelytrops_venustus:1):1):1,((Cryptelytrops_insularis:1,Cryptelytrops_fasciatus:1):1,((Cryptelytrops_andersonii:1,Cryptelytrops_septentrionalis:1):1,(Cryptelytrops_albolabris:1,(Cryptelytrops_cantori:1,(Cryptelytrops_purpureomaculatus:1,Cryptelytrops_erythrurus:1):1):1):1):1):1):1):1):1):1):1,(((Ovophis_monticola:1,(Ovophis_tonkinensis:1,Ovophis_zayuensis:1):1):1,((Triceratolepidophis_sieversorum:1,Protobothrops_kaulbacki:1):1,(Zhaoermia_mangshanensis:1,((Protobothrops_cornutus:1,(Protobothrops_jerdonii:1,Protobothrops_xiangchengensis:1):1):1,((Protobothrops_tokarensis:1,Protobothrops_flavoviridis:1):1,(Protobothrops_mucrosquamatus:1,Protobothrops_elegans:1):1):1):1):1):1):1,(((Trimeresurus_gracilis:1,Ovophis_okinavensis:1):1,((Gloydius_tsushimaensis:1,(Gloydius_brevicaudus:1,(Gloydius_blomhoffii:1,Gloydius_ussuriensis:1):1):1):1,(Gloydius_strauchi:1,(Gloydius_halys:1,(Gloydius_shedaoensis:1,(Gloydius_saxatilis:1,Gloydius_intermedius:1):1):1):1):1):1):1,((((Atropoides_occiduus:1,(Atropoides_olmec:1,Atropoides_nummifer:1):1):1,(Atropoides_picadoi:1,((Cerrophidion_godmani:1,(Cerrophidion_petlalcalensis:1,Cerrophidion_tzotzilorum:1):1):1,((Porthidium_dunni:1,Porthidium_ophryomegas:1):1,(Porthidium_yucatanicum:1,(Porthidium_nasutum:1,(Porthidium_lansbergii:1,Porthidium_porrasi:1):1):1):1):1):1):1):1,((Bothrocophias_campbelli:1,(Bothrocophias_hyoprora:1,Bothrocophias_microphthalmus:1):1):1,(Bothrops_pictus:1,((Bothrops_ammodytoides:1,((Bothrops_itapetiningae:1,Bothrops_alternatus:1):1,(Bothrops_fonsecai:1,Bothrops_cotiara:1):1):1):1,(((Bothrops_jararaca:1,(Bothrops_alcatraz:1,Bothrops_insularis:1):1):1,(Bothrops_erythromelas:1,(Bothrops_neuwiedi:1,Bothrops_diporus:1):1):1):1,((Bothriopsis_pulchra:1,(Bothriopsis_chloromelas:1,(Bothriopsis_bilineata:1,Bothriopsis_taeniata:1):1):1):1,((Bothrops_jararacussu:1,Bothrops_brazili:1):1,(Bothrops_punctata:1,((Bothrops_lanceolatus:1,Bothrops_caribbaeus:1):1,(Bothrops_asper:1,((Bothrops_colombiensis:1,Bothrops_marajoensis:1):1,(Bothrops_atrox:1,(Bothrops_leucurus:1,Bothrops_moojeni:1):1):1):1):1):1):1):1):1):1):1):1):1):1,(((Ophryacus_undulatus:1,(Ophryacus_melanurus:1,Cerrophidion_barbouri:1):1):1,((Lachesis_muta:1,Lachesis_stenophrys:1):1,(Bothriechis_schlegelii:1,((Bothriechis_lateralis:1,Bothriechis_nigroviridis:1):1,((Bothriechis_thalassinus:1,Bothriechis_marchi:1):1,(Bothriechis_bicolor:1,(Bothriechis_rowleyi:1,Bothriechis_aurifer:1):1):1):1):1):1):1):1,((Agkistrodon_contortrix:1,(Agkistrodon_piscivorus:1,(Agkistrodon_bilineatus:1,Agkistrodon_taylori:1):1):1):1,((Sistrurus_miliarius:1,Sistrurus_catenatus:1):1,((Crotalus_pricei:1,(Crotalus_intermedius:1,(Crotalus_tancitarensis:1,Crotalus_transversus:1):1):1):1,((((Crotalus_ravus:1,Crotalus_cerastes:1):1,(Crotalus_polystictus:1,Crotalus_enyo:1):1):1,((Crotalus_aquilus:1,Crotalus_lepidus:1):1,(Crotalus_pusillus:1,Crotalus_triseriatus:1):1):1):1,(((Crotalus_horridus:1,Crotalus_willardi:1):1,((Crotalus_simus:1,Crotalus_durissus:1):1,(Crotalus_basiliscus:1,(Crotalus_totonacus:1,Crotalus_molossus:1):1):1):1):1,(((Crotalus_tortugensis:1,Crotalus_atrox:1):1,(Crotalus_catalinensis:1,Crotalus_ruber:1):1):1,((Crotalus_mitchellii:1,(Crotalus_adamanteus:1,Crotalus_tigris:1):1):1,(Crotalus_scutulatus:1,(Crotalus_viridis:1,Crotalus_oreganus:1):1):1):1):1):1):1):1):1):1):1):1):1):1):1):1):1):1):1,(((((Enhydris_chinensis:1,(Enhydris_matannensis:1,Enhydris_plumbea:1):1):1,(Enhydris_enhydris:1,(Enhydris_jagorii:1,(Enhydris_innominata:1,Enhydris_longicauda:1):1):1):1):1,(((Enhydris_bocourti:1,Erpeton_tentaculatum:1):1,(Enhydris_polylepis:1,Myron_richardsonii:1):1):1,((Bitia_hydroides:1,(Cantoria_violacea:1,(Fordonia_leucobalia:1,Gerarda_prevostiana:1):1):1):1,(Enhydris_punctata:1,(Homalopsis_buccata:1,(Cerberus_australis:1,(Cerberus_rynchops:1,Cerberus_microlepis:1):1):1):1):1):1):1):1,(Micrelaps_bicoloratus:1,((((Oxyrhabdium_leporinum:1,(Prosymna_ruspolii:1,(Prosymna_visseri:1,(Prosymna_janii:1,(Prosymna_meleagris:1,Prosymna_greigerti:1):1):1):1):1):1,(((Malpolon_moilensis:1,Malpolon_monspessulanus:1):1,(Rhamphiophis_rubropunctatus:1,Rhamphiophis_oxyrhynchus:1):1):1,(((Dipsina_multimaculata:1,Mimophis_mahfalensis:1):1,((Hemirhagerrhis_viperina:1,(Hemirhagerrhis_hildebrandtii:1,Hemirhagerrhis_kelleri:1):1):1,(Psammophylax_acutus:1,(Psammophylax_rhombeatus:1,(Psammophylax_tritaeniatus:1,Psammophylax_variabilis:1):1):1):1):1):1,((Psammophis_crucifer:1,(Psammophis_condanarus:1,Psammophis_lineolatus:1):1):1,((Psammophis_trigrammus:1,(Psammophis_jallae:1,(Psammophis_notostictus:1,Psammophis_leightoni:1):1):1):1,(Psammophis_angolensis:1,((Psammophis_schokari:1,(Psammophis_praeornatus:1,Psammophis_punctulatus:1):1):1,((Psammophis_biseriatus:1,Psammophis_tanganicus:1):1,(Psammophis_lineatus:1,((Psammophis_subtaeniatus:1,(Psammophis_orientalis:1,Psammophis_sudanensis:1):1):1,(Psammophis_rukwae:1,(Psammophis_sibilans:1,(Psammophis_leopardinus:1,(Psammophis_phillipsi:1,Psammophis_mossambicus:1):1):1):1):1):1):1):1):1):1):1):1):1):1):1,((((Atractaspis_irregularis:1,Homoroselaps_lacteus:1):1,(Atractaspis_microlepidota:1,(Atractaspis_boulengeri:1,(Atractaspis_bibronii:1,(Atractaspis_corpulenta:1,Atractaspis_micropholis:1):1):1):1):1):1,((Macrelaps_microlepidotus:1,(Amblyodipsas_polylepis:1,(Amblyodipsas_dimidiata:1,Xenocalamus_transvaalensis:1):1):1):1,((Polemon_notatus:1,(Polemon_acanthias:1,Polemon_collaris:1):1):1,(Aparallactus_modestus:1,(Aparallactus_werneri:1,(Aparallactus_guentheri:1,Aparallactus_capensis:1):1):1):1):1):1):1,(((Pseudaspis_cana:1,Pythonodipsas_carinata:1):1,((Buhoma_depressiceps:1,Buhoma_procterae:1):1,(Psammodynastes_pictus:1,Psammodynastes_pulverulentus:1):1):1):1,((((Lycophidion_nigromaculatum:1,(Lycophidion_laterale:1,(Lycophidion_ornatum:1,Lycophidion_capense:1):1):1):1,((Lamprophis_swazicus:1,Hormonotus_modestus:1):1,((Mehelya_nyassae:1,Mehelya_stenophthalmus:1):1,(Gonionotophis_brussauxi:1,(Mehelya_capensis:1,Mehelya_poensis:1):1):1):1):1):1,(Pseudoboodon_lemniscatus:1,((Bothrolycus_ater:1,(Bothrophthalmus_lineatus:1,Bothrophthalmus_brunneus:1):1):1,((Lamprophis_virgatus:1,(Lamprophis_lineatus:1,(Lamprophis_olivaceus:1,Lamprophis_fuliginosus:1):1):1):1,(Lamprophis_guttatus:1,((Lamprophis_fuscus:1,(Lamprophis_fiskii:1,Lamprophis_aurora:1):1):1,(Lamprophis_inornatus:1,(Lycodonomorphus_rufulus:1,(Lycodonomorphus_whytii:1,Lycodonomorphus_laevissimus:1):1):1):1):1):1):1):1):1):1,(((Amplorhinus_multimaculatus:1,(Duberria_lutrix:1,Duberria_variegata:1):1):1,(Ditypophis_vivax:1,((Compsophis_infralineatus:1,Compsophis_laphystius:1):1,(Compsophis_albiventris:1,Compsophis_boulengeri:1):1):1):1):1,((Alluaudina_bellyi:1,((Stenophis_betsileanus:1,(Leioheterodon_geayi:1,(Leioheterodon_modestus:1,Leioheterodon_madagascariensis:1):1):1):1,((Langaha_madagascariensis:1,(Micropisthodon_ochraceus:1,(Ithycyphus_oursi:1,Ithycyphus_miniatus:1):1):1):1,((Madagascarophis_meridionalis:1,Madagascarophis_colubrinus:1):1,(Stenophis_inornatus:1,(Stenophis_citrinus:1,(Lycodryas_sanctijohannis:1,(Stenophis_inopinae:1,(Stenophis_granuliceps:1,Stenophis_pseudogranuliceps:1):1):1):1):1):1):1):1):1):1,(((Dromicodryas_bernieri:1,Dromicodryas_quadrilineatus:1):1,(Bibilava_infrasignatus:1,((Bibilava_lateralis:1,Bibilava_stumpffi:1):1,(Bibilava_epistibes:1,Bibilava_martae:1):1):1):1):1,(((Heteroliodon_occipitalis:1,Pseudoxyrhopus_ambreensis:1):1,(Liopholidophis_dimorphus:1,(Liopholidophis_sexlineatus:1,Liopholidophis_dolicocercus:1):1):1):1,(Liophidium_rhodogaster:1,((Liophidium_therezieni:1,Liophidium_vaillanti:1):1,(Liophidium_torquatum:1,(Liophidium_chabaudi:1,Liophidium_mayottensis:1):1):1):1):1):1):1):1):1):1):1):1):1,(Calliophis_melanurus:1,((Calliophis_bivirgata:1,(Micruroides_euryxanthus:1,((Sinomicrurus_japonicus:1,(Sinomicrurus_macclellandi:1,Sinomicrurus_kelloggi:1):1):1,((Micrurus_corallinus:1,(Micrurus_albicinctus:1,(Micrurus_psyches:1,(Micrurus_diastema:1,Micrurus_fulvius:1):1):1):1):1,(Micrurus_narduccii:1,(((Micrurus_dissoleucus:1,Micrurus_mipartitus:1):1,(Micrurus_surinamensis:1,(Micrurus_lemniscatus:1,Micrurus_hemprichii:1):1):1):1,(Micrurus_decoratus:1,((Micrurus_pyrrhocryptus:1,Micrurus_baliocoryphus:1):1,(Micrurus_altirostris:1,(Micrurus_ibiboboca:1,(Micrurus_spixii:1,(Micrurus_brasiliensis:1,Micrurus_frontalis:1):1):1):1):1):1):1):1):1):1):1):1):1,(((Hemibungarus_calligaster:1,(Ophiophagus_hannah:1,(Dendroaspis_polylepis:1,Dendroaspis_angusticeps:1):1):1):1,((Aspidelaps_scutatus:1,Walterinnesia_aegyptia:1):1,(Hemachatus_haemachatus:1,(((Naja_mandalayensis:1,(Naja_sumatrana:1,Naja_siamensis:1):1):1,(Naja_kaouthia:1,(Naja_naja:1,Naja_atra:1):1):1):1,((Naja_multifasciata:1,(Naja_annulata:1,Naja_melanoleuca:1):1):1,((Naja_nivea:1,(Naja_haje:1,Naja_annulifera:1):1):1,((Naja_pallida:1,Naja_nubiae:1):1,(Naja_katiensis:1,(Naja_mossambica:1,(Naja_ashei:1,Naja_nigricollis:1):1):1):1):1):1):1):1):1):1):1,((Elapsoidea_nigra:1,(Elapsoidea_sundevallii:1,Elapsoidea_semiannulata:1):1):1,(((Bungarus_bungaroides:1,Bungarus_flaviceps:1):1,(Bungarus_fasciatus:1,((Bungarus_niger:1,(Bungarus_candidus:1,Bungarus_multicinctus:1):1):1,(Bungarus_sindanus:1,(Bungarus_caeruleus:1,Bungarus_ceylonicus:1):1):1):1):1):1,((Laticauda_laticaudata:1,(Laticauda_saintgironsi:1,(Laticauda_colubrina:1,Laticauda_guineai:1):1):1):1,((Micropechis_ikaheka:1,(Toxicocalamus_preussi:1,(Demansia_vestigiata:1,(Demansia_psammophis:1,Demansia_papuensis:1):1):1):1):1,((Toxicocalamus_loriae:1,(Furina_diadema:1,Furina_ornata:1):1):1,((Simoselaps_semifasciatus:1,(Simoselaps_bertholdi:1,Simoselaps_anomalus:1):1):1,(((Aspidomorphus_lineaticollis:1,Aspidomorphus_schlegeli:1):1,((Aspidomorphus_muelleri:1,(Acanthophis_antarcticus:1,Acanthophis_praelongus:1):1):1,(Pseudechis_porphyriacus:1,((Pseudechis_australis:1,Pseudechis_butleri:1):1,(Pseudechis_colletti:1,(Pseudechis_guttatus:1,Pseudechis_papuanus:1):1):1):1):1):1):1,((Cacophis_squamulosus:1,((Elapognathus_coronata:1,(Rhinoplocephalus_bicolor:1,Rhinoplocephalus_nigrescens:1):1):1,(Suta_fasciata:1,(Suta_monachus:1,(Suta_spectabilis:1,Suta_suta:1):1):1):1):1):1,(((Simoselaps_calonotus:1,Vermicella_intermedia:1):1,(Denisonia_devisi:1,((Pseudonaja_textilis:1,Pseudonaja_modesta:1):1,(Oxyuranus_scutellatus:1,Oxyuranus_microlepidotus:1):1):1):1):1,((Echiopsis_curta:1,((Drysdalia_coronoides:1,Drysdalia_mastersii:1):1,((Austrelaps_superbus:1,Austrelaps_labialis:1):1,((Tropidechis_carinatus:1,Notechis_scutatus:1):1,(Echiopsis_atriceps:1,Hoplocephalus_bitorquatus:1):1):1):1):1):1,((Hemiaspis_damelii:1,Hemiaspis_signata:1):1,((Emydocephalus_annulatus:1,(Aipysurus_eydouxii:1,((Aipysurus_laevis:1,Aipysurus_fuscus:1):1,(Aipysurus_apraefrontalis:1,Aipysurus_duboisii:1):1):1):1):1,((Ephalophis_greyae:1,Parahydrophis_mertoni:1):1,(Hydrelaps_darwiniensis:1,(Hydrophis_elegans:1,((Hydrophis_lapemoides:1,(Hydrophis_spiralis:1,((Hydrophis_pacificus:1,Hydrophis_semperi:1):1,(Hydrophis_cyanocinctus:1,(Hydrophis_parviceps:1,Hydrophis_melanocephalus:1):1):1):1):1):1,(Lapemis_curtus:1,(Pelamis_platura:1,(Astrotia_stokesii:1,((Hydrophis_atriceps:1,(Polyodontognathus_caerulescens:1,Hydrophis_brooki:1):1):1,((Hydrophis_czeblukovi:1,(Enhydrina_schistosa:1,Disteira_major:1):1):1,(Hydrophis_macdowelli:1,(Disteira_kingii:1,(Hydrophis_ornatus:1,Acalyptophis_peronii:1):1):1):1):1):1):1):1):1):1):1):1):1):1):1):1):1):1):1):1):1):1):1):1):1):1):1):1):1):1):1,(((Pseudorabdion_oxycephalum:1,(Calamaria_yunnanensis:1,Calamaria_pavimentata:1):1):1,(Plagiopholis_styani:1,(Pseudoxenodon_bambusicola:1,(Pseudoxenodon_karlschmidti:1,Pseudoxenodon_macrops:1):1):1):1):1,(((Scaphiodontophis_annulatus:1,((Sibynophis_subpunctatus:1,Sibynophis_bistrigatus:1):1,(Sibynophis_triangularis:1,(Sibynophis_chinensis:1,Sibynophis_collaris:1):1):1):1):1,((Grayia_tholloni:1,(Grayia_smithii:1,Grayia_ornata:1):1):1,(((Ahaetulla_fronticincta:1,(Ahaetulla_nasuta:1,Ahaetulla_pulverulenta:1):1):1,((Chrysopelea_taprobanica:1,(Chrysopelea_paradisi:1,Chrysopelea_ornata:1):1):1,((Dendrelaphis_caudolineolatus:1,Dendrelaphis_bifrenalis:1):1,(Dendrelaphis_caudolineatus:1,(Dendrelaphis_tristis:1,Dendrelaphis_schokari:1):1):1):1):1):1,((((Boiga_kraepelini:1,(Dipsadoboa_unicolor:1,Crotaphopeltis_tornieri:1):1):1,(Telescopus_fallax:1,(Boiga_irregularis:1,(Boiga_dendrophila:1,(Boiga_cynodon:1,Boiga_forsteni:1):1):1):1):1):1,((Boiga_barnesii:1,((Boiga_multomaculata:1,Boiga_beddomei:1):1,(Boiga_ceylonensis:1,Boiga_trigonata:1):1):1):1,(Boiga_pulverulenta:1,(Dasypeltis_confusa:1,(Dasypeltis_atra:1,(Dasypeltis_scabra:1,(Dasypeltis_sahelensis:1,(Dasypeltis_fasciata:1,Dasypeltis_gansi:1):1):1):1):1):1):1):1):1,((Scaphiophis_albopunctatus:1,((Oligodon_arnensis:1,(Oligodon_taeniolatus:1,Oligodon_sublineatus:1):1):1,(((Oligodon_cinereus:1,(Oligodon_splendidus:1,Oligodon_maculatus:1):1):1,((Oligodon_planiceps:1,Oligodon_torquatus:1):1,(Oligodon_theobaldi:1,Oligodon_cruentatus:1):1):1):1,(Oligodon_octolineatus:1,((Oligodon_chinensis:1,(Oligodon_formosanus:1,Oligodon_ocellatus:1):1):1,(Oligodon_cyclurus:1,(Oligodon_taeniatus:1,Oligodon_barroni:1):1):1):1):1):1):1):1,((((Coelognathus_radiata:1,(Coelognathus_helena:1,(Coelognathus_erythrurus:1,(Coelognathus_flavolineatus:1,Coelognathus_subradiata:1):1):1):1):1,((Thrasops_jacksonii:1,(Thelotornis_capensis:1,Dispholidus_typus:1):1):1,(((Philothamnus_heterodermus:1,Philothamnus_carinatus:1):1,(Philothamnus_nitidus:1,(Philothamnus_angolensis:1,Philothamnus_semivariegatus:1):1):1):1,((Philothamnus_thomensis:1,Philothamnus_girardi:1):1,((Philothamnus_hoplogaster:1,Philothamnus_natalensis:1):1,(Hapsidophrys_lineatus:1,(Hapsidophrys_principis:1,Hapsidophrys_smaragdina:1):1):1):1):1):1):1):1,(Lytorhynchus_diadema:1,((Coluber_zebrinus:1,(Coluber_dorri:1,(Macroprotodon_abubakeri:1,Macroprotodon_cucullatus:1):1):1):1,(Hemerophis_socotrae:1,((((Hemorrhois_ravergieri:1,Hemorrhois_nummifer:1):1,(Hemorrhois_algirus:1,Hemorrhois_hippocrepis:1):1):1,((Spalerosophis_diadema:1,Spalerosophis_microlepis:1):1,((Platyceps_rogersi:1,Platyceps_rhodorachis:1):1,(Platyceps_karelini:1,((Platyceps_florulentus:1,Platyceps_collaris:1):1,(Platyceps_najadum:1,Platyceps_ventromaculatus:1):1):1):1):1):1):1,((Dolichophis_jugularis:1,(Dolichophis_caspius:1,Dolichophis_schmidti:1):1):1,((Hierophis_gemonensis:1,Hierophis_viridiflavus:1):1,(Hierophis_spinalis:1,((Eirenis_aurolineatus:1,Eirenis_modestus:1):1,(Pseudocyclophis_persicus:1,(Eirenis_decemlineatus:1,((Eirenis_levantinus:1,(Eirenis_thospitis:1,Eirenis_medus:1):1):1,((Eirenis_lineomaculatus:1,(Eirenis_coronelloides:1,Eirenis_rothii:1):1):1,((Eirenis_punctatolineatus:1,Eirenis_barani:1):1,(Eirenis_collaris:1,Eirenis_eiselti:1):1):1):1):1):1):1):1):1):1):1):1):1):1):1):1,((Cyclophiops_major:1,(Ptyas_mucosa:1,Ptyas_korros:1):1):1,((((Opheodrys_aestivus:1,Opheodrys_vernalis:1):1,(Oxybelis_aeneus:1,Oxybelis_fulgidus:1):1):1,((Salvadora_mexicana:1,(Tantilla_melanocephala:1,(Masticophis_taeniatus:1,(Masticophis_flagellum:1,Coluber_constrictor:1):1):1):1):1,(((Chironius_carinatus:1,Chironius_quadricarinatus:1):1,(Leptophis_ahaetulla:1,(Dendrophidion_dendrophis:1,(Drymobius_rhombifer:1,Dendrophidion_percarinatus:1):1):1):1):1,((((Pseustes_sulphureus:1,Spilotes_pullatus:1):1,(Phyllorhynchus_decurtatus:1,Trimorphodon_biscutatus:1):1):1,(Drymarchon_corais:1,(Chironius_fuscus:1,((Chironius_scurrulus:1,(Chironius_grandisquamis:1,Chironius_laevicollis:1):1):1,((Chironius_bicarinatus:1,Chironius_flavolineatus:1):1,(Chironius_monticola:1,(Chironius_exoletus:1,(Chironius_multiventris:1,Chironius_laurenti:1):1):1):1):1):1):1):1):1,(((Drymoluber_brazili:1,Drymoluber_dichrous:1):1,(Mastigodryas_melanolomus:1,(Mastigodryas_bifossatus:1,Mastigodryas_boddaerti:1):1):1):1,((Rhinobothryum_lentiginosum:1,(Stenorrhina_freminvillei:1,(Chionactis_occipitalis:1,(Sonora_semiannulata:1,Chilomeniscus_stramineus:1):1):1):1):1,((Conopsis_nasus:1,Conopsis_biserialis:1):1,(Ficimia_streckeri:1,(Gyalopion_canum:1,(Sympholis_lippiens:1,Pseudoficimia_frontalis:1):1):1):1):1):1):1):1):1):1):1,((((Gonyosoma_jansenii:1,Gonyosoma_oxycephalum:1):1,(Rhadinophis_prasina:1,(Rhadinophis_frenatum:1,Rhynchophis_boulengeri:1):1):1):1,(Lycodon_ruhstrati:1,((Lycodon_laoensis:1,(Lycodon_fasciatus:1,(Lycodon_paucifasciatus:1,(Dinodon_semicarinatum:1,Dinodon_rufozonatum:1):1):1):1):1,(Dryocalamus_nympha:1,(Cercaspis_carinatus:1,((Lycodon_aulicus:1,Lycodon_zawi:1):1,(Lycodon_osmanhilli:1,Lycodon_capucinus:1):1):1):1):1):1):1):1,(Maculophis_bella:1,((Euprepiophis_mandarina:1,Euprepiophis_conspicillata:1):1,(Oreocryptophis_porphyracea:1,((Orthriophis_taeniurus:1,(Orthriophis_hodgsoni:1,(Orthriophis_cantoris:1,Orthriophis_moellendorffi:1):1):1):1,((Zamenis_hohenackeri:1,(Zamenis_persica:1,((Zamenis_situla:1,Rhinechis_scalaris:1):1,(Zamenis_lineata:1,Zamenis_longissimus:1):1):1):1):1,((Elaphe_davidi:1,((Elaphe_carinata:1,(Elaphe_dione:1,Elaphe_bimaculata:1):1):1,(Elaphe_climacophora:1,((Elaphe_sauromates:1,Elaphe_quatuorlineata:1):1,(Elaphe_quadrivirgata:1,Elaphe_schrenckii:1):1):1):1):1):1,((Coronella_girondica:1,(Elaphe_rufodorsata:1,Coronella_austriaca:1):1):1,(Senticolis_triaspis:1,(((Pituophis_deppei:1,(Pituophis_vertebralis:1,(Pituophis_lineaticollis:1,(Pituophis_melanoleucus:1,(Pituophis_catenifer:1,Pituophis_ruthveni:1):1):1):1):1):1,(((Pantherophis_bairdi:1,Pantherophis_obsoletus:1):1,(Pantherophis_alleghaniensis:1,Pantherophis_spiloides:1):1):1,(Pantherophis_vulpinus:1,(Pantherophis_guttatus:1,(Pantherophis_slowinskii:1,Pantherophis_emoryi:1):1):1):1):1):1,((Bogertophis_rosaliae:1,Bogertophis_subocularis:1):1,((Rhinocheilus_lecontei:1,(Pseudelaphe_flavirufa:1,Arizona_elegans:1):1):1,(Cemophora_coccinea:1,(Lampropeltis_calligaster:1,(Lampropeltis_webbi:1,((Lampropeltis_pyromelana:1,(Lampropeltis_zonata:1,(Lampropeltis_elapsoides:1,(Lampropeltis_ruthveni:1,Lampropeltis_mexicana:1):1):1):1):1,(Lampropeltis_triangulum:1,(Lampropeltis_extenuata:1,(Lampropeltis_alterna:1,((Lampropeltis_getula:1,Lampropeltis_nigra:1):1,(Lampropeltis_holbrooki:1,(Lampropeltis_californiae:1,Lampropeltis_splendida:1):1):1):1):1):1):1):1):1):1):1):1):1):1):1):1):1):1):1):1):1):1):1):1):1):1):1):1):1):1):1,((((Trachischium_monticola:1,(Amphiesma_craspedogaster:1,Amphiesma_sauteri:1):1):1,((Natriciteres_olivacea:1,(Lycognathophis_seychellensis:1,Afronatrix_anoscopus:1):1):1,(Macropisthodon_rudis:1,((Balanophis_ceylonensis:1,(Rhabdophis_subminiatus:1,(Rhabdophis_nuchalis:1,Rhabdophis_tigrinus:1):1):1):1,((Xenochrophis_vittatus:1,Amphiesma_stolatum:1):1,((Xenochrophis_piscator:1,Xenochrophis_flavipunctatus:1):1,(Atretium_schistosum:1,(Xenochrophis_punctulatus:1,(Atretium_yunnanensis:1,Xenochrophis_asperrimus:1):1):1):1):1):1):1):1):1):1,(((Aspidura_guentheri:1,Haplocercus_ceylonensis:1):1,(Aspidura_trachyprocta:1,Aspidura_drummondhayi:1):1):1,((Opisthotropis_guangxiensis:1,(Opisthotropis_lateralis:1,(Opisthotropis_cheni:1,Opisthotropis_latouchii:1):1):1):1,((Sinonatrix_aequifasciata:1,(Sinonatrix_annularis:1,Sinonatrix_percarinata:1):1):1,((Natrix_maura:1,(Natrix_tessellata:1,Natrix_natrix:1):1):1,(Clonophis_kirtlandii:1,(((Seminatrix_pygaea:1,(Regina_alleni:1,Regina_rigida:1):1):1,(Virginia_striatula:1,(Storeria_dekayi:1,Storeria_occipitomaculata:1):1):1):1,(((Regina_septemvittata:1,(Tropidoclonion_lineatum:1,Regina_grahami:1):1):1,((Nerodia_floridana:1,Nerodia_cyclopion:1):1,((Nerodia_rhombifer:1,Nerodia_taxispilota:1):1,(Nerodia_erythrogaster:1,(Nerodia_harteri:1,(Nerodia_sipedon:1,Nerodia_fasciata:1):1):1):1):1):1):1,((Thamnophis_sirtalis:1,(Thamnophis_proximus:1,Thamnophis_sauritus:1):1):1,((Thamnophis_rufipunctatus:1,((Adelophis_foxi:1,(Thamnophis_melanogaster:1,Thamnophis_valida:1):1):1,((Thamnophis_godmani:1,Thamnophis_exsul:1):1,(Thamnophis_scaliger:1,(Thamnophis_mendax:1,Thamnophis_sumichrasti:1):1):1):1):1):1,((Thamnophis_chrysocephalus:1,Thamnophis_fulvus:1):1,(Thamnophis_cyrtopsis:1,((Thamnophis_marcianus:1,Thamnophis_eques:1):1,(Thamnophis_hammondii:1,(Thamnophis_ordinoides:1,((Thamnophis_couchii:1,(Thamnophis_gigas:1,Thamnophis_atratus:1):1):1,(Thamnophis_elegans:1,(Thamnophis_brachystoma:1,(Thamnophis_butleri:1,Thamnophis_radix:1):1):1):1):1):1):1):1):1):1):1):1):1):1):1):1):1):1):1):1,((Thermophis_baileyi:1,Thermophis_zhaoermii:1):1,(((Diadophis_punctatus:1,(Carphophis_amoenus:1,(Farancia_erytrogramma:1,Farancia_abacura:1):1):1):1,(Contia_tenuis:1,(Heterodon_platirhinos:1,(Heterodon_nasicus:1,Heterodon_simus:1):1):1):1):1,((Nothopsis_rugosus:1,(((Tantalophis_discolor:1,Amastridium_veliferum:1):1,(Coniophanes_fissidens:1,(Rhadinaea_fulvivittis:1,Rhadinaea_flavilata:1):1):1):1,(((Trimetopon_gracile:1,Pseudoleptodeira_latifasciata:1):1,((Hypsiglena_jani:1,Hypsiglena_slevini:1):1,(Hypsiglena_affinis:1,(Hypsiglena_ochrorhyncha:1,(Hypsiglena_chlorophaea:1,Hypsiglena_torquata:1):1):1):1):1):1,((Tretanorhinus_variabilis:1,(Leptodeira_nigrofasciata:1,((Imantodes_inornatus:1,(Imantodes_lentiferus:1,(Imantodes_cenchoa:1,Imantodes_gemmistratus:1):1):1):1,((Leptodeira_frenata:1,Pseudoleptodeira_uribei:1):1,((Leptodeira_punctata:1,Leptodeira_splendida:1):1,(Leptodeira_septentrionalis:1,((Leptodeira_rubricata:1,Leptodeira_maculata:1):1,(Leptodeira_bakeri:1,Leptodeira_annulata:1):1):1):1):1):1):1):1):1,((Adelphicos_quadrivirgatus:1,(Tretanorhinus_nigroluteus:1,Hydromorphus_concolor:1):1):1,(Cryophis_hallbergi:1,((Geophis_carinosus:1,((Atractus_zidoki:1,Geophis_godmani:1):1,(Atractus_wagleri:1,((Atractus_schach:1,(Atractus_elaps:1,Atractus_albuquerquei:1):1):1,((Atractus_badius:1,Atractus_flammigerus:1):1,(Atractus_reticulatus:1,(Atractus_zebrinus:1,Atractus_trihedrurus:1):1):1):1):1):1):1):1,(Ninia_atrata:1,((Tropidodipsas_sartorii:1,Sibon_nebulatus:1):1,(Dipsas_indica:1,((Dipsas_catesbyi:1,(Dipsas_variegata:1,Dipsas_neivai:1):1):1,((Dipsas_pratti:1,(Sibynomorphus_turgidus:1,Sibynomorphus_mikanii:1):1):1,(Dipsas_articulata:1,(Dipsas_albifrons:1,(Sibynomorphus_neuwiedi:1,Sibynomorphus_ventrimaculatus:1):1):1):1):1):1):1):1):1):1):1):1):1):1):1):1,((Crisantophis_nevermanni:1,Conophis_lineatus:1):1,((Psomophis_obtusus:1,(Psomophis_joberti:1,Psomophis_genimaculatus:1):1):1,(((Alsophis_elegans:1,Alsophis_biserialis:1):1,(((Arrhyton_taeniatum:1,(Arrhyton_supernum:1,(Arrhyton_vittatum:1,(Arrhyton_landoi:1,(Arrhyton_procerum:1,(Arrhyton_dolichura:1,Arrhyton_tanyplectum:1):1):1):1):1):1):1,(Arrhyton_exiguum:1,(((Alsophis_anomalus:1,Antillophis_andreae:1):1,(Alsophis_vudii:1,Alsophis_cantherigerus:1):1):1,(Alsophis_portoricensis:1,((Alsophis_antillensis:1,(Alsophis_rijgersmaei:1,(Alsophis_rufiventris:1,Alsophis_antiguae:1):1):1):1,((Darlingtonia_haetiana:1,Ialtris_dorsalis:1):1,((Antillophis_parvifrons:1,Hypsirhynchus_ferox:1):1,(Arrhyton_callilaemum:1,(Arrhyton_funereum:1,Arrhyton_polylepis:1):1):1):1):1):1):1):1):1):1,((Uromacer_catesbyi:1,(Uromacer_frenatus:1,Uromacer_oxyrhynchus:1):1):1,(((Liophis_elegantissimus:1,Liophis_anomalus:1):1,(Liophis_lineatus:1,(Liophis_paucidens:1,(Liophis_meridionalis:1,Liophis_flavifrenatus:1):1):1):1):1,(((Xenodon_severus:1,(Xenodon_werneri:1,Waglerophis_merremi:1):1):1,(Xenodon_neuwiedii:1,((Lystrophis_histricus:1,Lystrophis_dorbignyi:1):1,(Lystrophis_nattereri:1,(Xenodon_guentheri:1,(Lystrophis_semicinctus:1,(Lystrophis_pulcher:1,Lystrophis_matogrossensis:1):1):1):1):1):1):1):1,((Liophis_atraventer:1,(Liophis_almadensis:1,Liophis_jaegeri:1):1):1,((Liophis_poecilogyrus:1,Liophis_ceii:1):1,((Liophis_juliae:1,Liophis_epinephelus:1):1,((Liophis_reginae:1,Liophis_miliaris:1):1,(Liophis_breviceps:1,((Erythrolamprus_aesculapii:1,Erythrolamprus_mimus:1):1,(Liophis_typhlus:1,Umbrivaga_pygmaea:1):1):1):1):1):1):1):1):1):1):1):1):1,(((Philodryas_nattereri:1,Philodryas_baroni:1):1,((Philodryas_olfersii:1,Philodryas_viridissima:1):1,((Xenoxybelis_boulengeri:1,Xenoxybelis_argenteus:1):1,(Philodryas_mattogrossensis:1,((Philodryas_patagoniensis:1,Pseudablabes_agassizii:1):1,(Philodryas_aestivus:1,Philodryas_psammophidea:1):1):1):1):1):1):1,(((Sordellina_punctata:1,((Taeniophallus_nicagus:1,Taeniophallus_brevirostris:1):1,(Echinanthera_melanostigma:1,(Taeniophallus_affinis:1,Echinanthera_undulata:1):1):1):1):1,((Phalotris_lemniscatus:1,(Phalotris_nasutus:1,(Phalotris_mertensi:1,Phalotris_lativittatus:1):1):1):1,(Elapomorphus_quinquelineatus:1,(Apostolepis_assimilis:1,(Apostolepis_dimidiata:1,(Apostolepis_albicollaris:1,(Apostolepis_flavotorquata:1,(Apostolepis_cearensis:1,Apostolepis_sanctaeritae:1):1):1):1):1):1):1):1):1,(((Manolepis_putnami:1,((Pseudoeryx_plicatilis:1,Hydrops_triangularis:1):1,(Helicops_infrataeniatus:1,((Helicops_angulatus:1,Helicops_gomesi:1):1,(Helicops_carinicaudus:1,Helicops_hagmanni:1):1):1):1):1):1,(Gomesophis_brasiliensis:1,((Calamodontophis_paucidens:1,(Tachymenis_peruviana:1,Pseudotomodon_trigonatus:1):1):1,(Ptychophis_flavovirgatus:1,(Tomodon_dorsatus:1,(Thamnodynastes_pallidus:1,((Thamnodynastes_rutilus:1,Thamnodynastes_strigatus:1):1,(Thamnodynastes_hypoconia:1,Thamnodynastes_lanei:1):1):1):1):1):1):1):1):1,(((Tropidodryas_striaticeps:1,Tropidodryas_serra:1):1,((Xenopholis_scalaris:1,Xenopholis_undulatus:1):1,(Liophis_amarali:1,(Hydrodynastes_gigas:1,Hydrodynastes_bicinctus:1):1):1):1):1,(((Siphlophis_longicaudatus:1,Siphlophis_pulcher:1):1,(Siphlophis_compressus:1,Siphlophis_cervinus:1):1):1,((Oxyrhopus_petola:1,((Oxyrhopus_trigeminus:1,Oxyrhopus_formosus:1):1,(Oxyrhopus_clathratus:1,(Oxyrhopus_rhombifer:1,(Oxyrhopus_guibei:1,Oxyrhopus_melanogenys:1):1):1):1):1):1,(Phimophis_iglesiasi:1,((Phimophis_guerini:1,Clelia_rustica:1):1,((Clelia_clelia:1,(Drepanoides_anomalus:1,Clelia_bicolor:1):1):1,(Boiruna_maculata:1,(Rachidelus_brazili:1,(Pseudoboa_neuwiedii:1,(Pseudoboa_coronata:1,Pseudoboa_nigra:1):1):1):1):1):1):1):1):1):1):1):1):1):1):1):1):1):1):1):1):1):1):1):1):1):1):1):1):1):1):1):1):1):1):1):1):1):1,((((((Pelusios_sinuatus:1,Pelomedusa_subrufa:1):1,(Pelusios_gabonensis:1,(Pelusios_subniger:1,Pelusios_williamsi:1):1):1):1,(Peltocephalus_dumeriliana:1,(Erymnochelys_madagascariensis:1,(Podocnemis_expansa:1,(Podocnemis_vogli:1,(Podocnemis_sextuberculata:1,(Podocnemis_unifilis:1,(Podocnemis_erythrocephala:1,Podocnemis_lewyana:1):1):1):1):1):1):1):1):1,(((Pseudemydura_umbrina:1,(Chelodina_rugosa:1,(Chelodina_oblonga:1,Chelodina_longicollis:1):1):1):1,((Elusor_macrurus:1,Elseya_purvisi:1):1,(Emydura_subglobosa:1,((Rheodytes_leukops:1,Elseya_dentata:1):1,(Emydura_macquarii:1,(Elseya_georgesi:1,Elseya_latisternum:1):1):1):1):1):1):1,(Hydromedusa_tectifera:1,(Chelus_fimbriatus:1,((Mesoclemmys_nasutus:1,Mesoclemmys_gibba:1):1,((Mesoclemmys_hogei:1,(Phrynops_williamsi:1,(Phrynops_hilarii:1,Phrynops_geoffroanus:1):1):1):1,(Platemys_platycephala:1,(Acanthochelys_radiolata:1,(Acanthochelys_pallidipectoris:1,(Acanthochelys_spixii:1,Acanthochelys_macrocephala:1):1):1):1):1):1):1):1):1):1):1,((Carettochelys_insculpta:1,(((Lissemys_punctata:1,Lissemys_scutata:1):1,((Cycloderma_frenatum:1,Cycloderma_aubryi:1):1,(Cyclanorbis_senegalensis:1,Cyclanorbis_elegans:1):1):1):1,((Trionyx_triunguis:1,((Pelochelys_cantorii:1,Pelochelys_bibroni:1):1,(Chitra_vandijki:1,(Chitra_indica:1,Chitra_chitra:1):1):1):1):1,((Rafetus_euphraticus:1,(Apalone_mutica:1,(Apalone_spinifera:1,Apalone_ferox:1):1):1):1,((Pelodiscus_sinensis:1,Pelodiscus_axenaria:1):1,(Palea_steindachneri:1,(Dogania_subplana:1,(Amyda_cartilaginea:1,((Nilssonia_nigricans:1,Nilssonia_hurum:1):1,(Nilssonia_formosa:1,(Nilssonia_gangeticus:1,Nilssonia_leithii:1):1):1):1):1):1):1):1):1):1):1):1,(((Chelydra_serpentina:1,Macrochelys_temminckii:1):1,(Dermatemys_mawii:1,(Staurotypus_triporcatus:1,(Kinosternon_flavescens:1,(Sternotherus_odoratus:1,Kinosternon_baurii:1):1):1):1):1):1,((Dermochelys_coriacea:1,((Natator_depressus:1,Chelonia_mydas:1):1,(Eretmochelys_imbricata:1,(Caretta_caretta:1,(Lepidochelys_olivacea:1,Lepidochelys_kempii:1):1):1):1):1):1,((Platysternon_megacephalum:1,(((Glyptemys_muhlenbergii:1,Glyptemys_insculpta:1):1,((Emys_marmorata:1,(Emydoidea_blandingii:1,(Emys_trinacris:1,Emys_orbicularis:1):1):1):1,(Clemmys_guttata:1,((Terrapene_carolina:1,Terrapene_coahuila:1):1,(Terrapene_ornata:1,Terrapene_nelsoni:1):1):1):1):1):1,(Deirochelys_reticularia:1,((Chrysemys_picta:1,(Pseudemys_concinna:1,(Pseudemys_nelsoni:1,(Pseudemys_peninsularis:1,(Pseudemys_gorzugi:1,(Pseudemys_suwanniensis:1,(Pseudemys_alabamensis:1,(Pseudemys_texana:1,Pseudemys_rubriventris:1):1):1):1):1):1):1):1):1,(((Trachemys_dorbigni:1,(Trachemys_scripta:1,Trachemys_gaigeae:1):1):1,(Trachemys_decussata:1,(Trachemys_stejnegeri:1,(Trachemys_terrapen:1,Trachemys_decorata:1):1):1):1):1,(Malaclemys_terrapin:1,(Graptemys_geographica:1,((Graptemys_pulchra:1,Graptemys_barbouri:1):1,((Graptemys_pseudogeographica:1,(Graptemys_nigrinoda:1,Graptemys_ouachitensis:1):1):1,(Graptemys_caglei:1,(Graptemys_oculifera:1,(Graptemys_versa:1,Graptemys_flavimaculata:1):1):1):1):1):1):1):1):1):1):1):1):1,((((Manouria_impressa:1,Manouria_emys:1):1,((Gopherus_agassizii:1,Gopherus_berlandieri:1):1,(Gopherus_polyphemus:1,Gopherus_flavomarginatus:1):1):1):1,((Malacochersus_tornieri:1,((Indotestudo_forstenii:1,(Indotestudo_travancorica:1,Indotestudo_elongata:1):1):1,(Testudo_horsfieldii:1,(Testudo_hermanni:1,(Testudo_graeca:1,(Testudo_marginata:1,Testudo_kleinmanni:1):1):1):1):1):1):1,(((Chersina_angulata:1,(Homopus_signatus:1,Homopus_boulengeri:1):1):1,((Homopus_areolatus:1,Homopus_femoralis:1):1,(Psammobates_pardalis:1,(Psammobates_tentorius:1,(Psammobates_oculifer:1,Psammobates_geometricus:1):1):1):1):1):1,(((Pyxis_planicauda:1,Pyxis_arachnoides:1):1,((Astrochelys_yniphora:1,Astrochelys_radiata:1):1,(Dipsochelys_dussumieri:1,(Dipsochelys_hololissa:1,Dipsochelys_arnoldi:1):1):1):1):1,((Geochelone_sulcata:1,(Geochelone_platynota:1,Geochelone_elegans:1):1):1,((Chelonoidis_nigra:1,(Chelonoidis_chilensis:1,(Chelonoidis_denticulata:1,Chelonoidis_carbonaria:1):1):1):1,(Kinixys_homeana:1,(Kinixys_erosa:1,(Kinixys_natalensis:1,(Kinixys_spekii:1,Kinixys_belliana:1):1):1):1):1):1):1):1):1):1):1,((Rhinoclemmys_nasuta:1,((Rhinoclemmys_rubida:1,(Rhinoclemmys_pulcherrima:1,Rhinoclemmys_annulata:1):1):1,(Rhinoclemmys_areolata:1,((Rhinoclemmys_melanosterna:1,Rhinoclemmys_funerea:1):1,(Rhinoclemmys_punctularia:1,Rhinoclemmys_diademata:1):1):1):1):1):1,((((Geoemyda_spengleri:1,Geoemyda_japonica:1):1,(Siebenrockiella_crassicollis:1,Siebenrockiella_leytensis:1):1):1,((Orlitia_borneensis:1,Malayemys_subtrijuga:1):1,(Geoclemys_hamiltonii:1,(Morenia_ocellata:1,((Kachuga_sylhetensis:1,(Pangshura_tecta:1,(Pangshura_tentoria:1,Pangshura_smithii:1):1):1):1,(Hardella_thurjii:1,((Kachuga_dhongoka:1,(Kachuga_trivittata:1,Callagur_borneoensis:1):1):1,(Batagur_baska:1,(Kachuga_kachuga:1,Batagur_affinis:1):1):1):1):1):1):1):1):1):1,((Vijayachelys_silvatica:1,Melanochelys_trijuga:1):1,(((Leucocephalon_yuwonoi:1,(Sacalia_quadriocellata:1,Sacalia_bealei:1):1):1,((Heosemys_spinosa:1,(Heosemys_annandalii:1,(Heosemys_grandis:1,Heosemys_depressa:1):1):1):1,(Notochelys_platynota:1,((Cyclemys_gemeli:1,Cyclemys_fusca:1):1,((Cyclemys_tcheponensis:1,Cyclemys_oldhamii:1):1,((Cyclemys_pulchristriata:1,Cyclemys_atripons:1):1,(Cyclemys_ovata:1,(Cyclemys_dentata:1,(Cyclemys_enigmatica:1,Cyclemys_bellii:1):1):1):1):1):1):1):1):1):1,(((Mauremys_mutica:1,Mauremys_annamensis:1):1,(Mauremys_leprosa:1,((Mauremys_rivulata:1,Mauremys_caspica:1):1,((Mauremys_sinensis:1,Mauremys_japonica:1):1,(Mauremys_nigricans:1,(Mauremys_reevesii:1,Mauremys_megalocephala:1):1):1):1):1):1):1,(Cuora_amboinensis:1,(Cuora_mouhotii:1,((Cuora_galbinifrons:1,Cuora_mccordi:1):1,((Cuora_yunnanensis:1,Cuora_flavomarginata:1):1,(Cuora_zhoui:1,(Cuora_pani:1,(Cuora_trifasciata:1,Cuora_aurocapitata:1):1):1):1):1):1):1):1):1):1):1):1):1):1):1):1):1):1):1,((((((((Crocodylus_rhombifer:1,Crocodylus_moreletii:1):1,(Crocodylus_acutus:1,Crocodylus_intermedius:1):1):1,Crocodylus_niloticus:1):1,((Crocodylus_siamensis:1,Crocodylus_palustris:1):1,Crocodylus_porosus:1):1):1,((Crocodylus_mindorensis:1,Crocodylus_novaeguineae:1):1,Crocodylus_johnstoni:1):1):1,(Osteolaemus_tetraspis:1,Mecistops_cataphractus:1):1):1,(Tomistoma_schlegelii:1,Gavialis_gangeticus:1):1):1,(((((Caiman_crocodilus:1,Caiman_yacare:1):1,Caiman_latirostris:1):1,Melanosuchus_niger:1):1,(Paleosuchus_palpebrosus:1,Paleosuchus_trigonatus:1):1):1,(Alligator_sinensis:1,Alligator_mississippiensis:1):1):1):1):1):1;
